# Supplementary material for: Ethyl 2-{[(1Z)-(3-methyl-5-oxo-1-phenyl-4,5-dihydro-1H-pyrazol-4-yl­idene)(p-tol­yl)meth­yl]amino}-3-phenyl­propanoate
Source: Acta Crystallogr Sect E Struct Rep Online. 2010 Jan 9;66(Pt 2):o273. doi: 10.1107/S1600536809054865 (PMC2979726; doi:10.1107/S1600536809054865)
Supplement: Supplementary file 2 [file e-66-0o273-Isup2.hkl]

# 
# h,k,l, Fc-squared, Fo-squared, sigma(Fo-squared) and status flag 
# 
data_I
_shelx_title ' 090510B in P-1' 
_shelx_refln_list_code          4 
_shelx_F_calc_maximum      271.37 
_exptl_crystal_F_000       992.00 
_reflns_d_resolution_high  0.8400 
 
loop_ 
 _symmetry_equiv_pos_as_xyz 
 'x, y, z' 
 '-x, -y, -z' 
 
_cell_length_a    11.0637 
_cell_length_b    13.2746 
_cell_length_c    20.2995 
_cell_angle_alpha 101.869 
_cell_angle_beta   97.923 
_cell_angle_gamma 112.861 
 
_shelx_F_squared_multiplier     1.000 
 
loop_ 
 _refln_index_h 
 _refln_index_k 
 _refln_index_l 
 _refln_F_squared_calc 
 _refln_F_squared_meas 
 _refln_F_squared_sigma 
 _refln_observed_status 
   1   0   0        0.85        0.44      0.69 o 
   2   0   0      120.15       77.10      3.84 o 
   3   0   0     2532.24     2437.57     24.02 o 
   4   0   0      423.51      433.70     10.53 o 
   5   0   0       73.51       83.87      6.15 o 
   6   0   0       47.48       37.81      4.32 o 
   7   0   0        8.47        9.54      4.44 o 
   8   0   0      250.06      252.23     17.27 o 
   9   0   0        1.87        2.57      4.10 o 
  10   0   0       16.11       10.40      5.03 o 
  11   0   0       11.40        7.12      5.18 o 
 -12   1   0        7.62        5.61      5.33 o 
 -11   1   0        0.77        6.63      6.43 o 
 -10   1   0      156.69      163.12      9.96 o 
  -9   1   0        2.28       -0.41      4.25 o 
  -8   1   0      231.40      212.56      9.47 o 
  -7   1   0       87.78      102.55      6.69 o 
  -6   1   0      699.42      640.49     13.38 o 
  -5   1   0       66.94       82.74      7.69 o 
  -4   1   0      237.26      241.43      6.69 o 
  -3   1   0       45.94       45.16      6.40 o 
  -2   1   0      307.12      276.03      4.85 o 
  -1   1   0      107.40       83.39      2.84 o 
   0   1   0      725.12      638.81      9.08 o 
   1   1   0        1.28        0.13      0.92 o 
   2   1   0       44.57       42.87      2.91 o 
   3   1   0     3220.05     3047.54     29.62 o 
   4   1   0      133.97      118.73      6.84 o 
   5   1   0      398.91      423.03     10.97 o 
   6   1   0      197.63      209.69      8.76 o 
   7   1   0        0.01       -2.46      6.30 o 
   8   1   0      541.47      519.02     15.20 o 
   9   1   0       78.17       81.42      9.30 o 
  10   1   0        1.87       -1.64      4.35 o 
  11   1   0       22.37       21.59      7.53 o 
 -12   2   0        0.08       -3.01      6.78 o 
 -11   2   0        0.40       -0.98      4.54 o 
 -10   2   0       26.45       24.44     10.59 o 
  -9   2   0      233.63      230.03     15.19 o 
  -8   2   0       56.60       48.43      5.41 o 
  -7   2   0      520.43      530.71     12.84 o 
  -6   2   0      760.94      743.34     13.94 o 
  -5   2   0       15.14        8.52      2.36 o 
  -4   2   0     1966.12     1885.03     26.50 o 
  -3   2   0     1397.12     1319.45     14.67 o 
  -2   2   0    18619.48    16589.66    119.69 o 
  -1   2   0       76.53       69.58      3.09 o 
   0   2   0     3947.11     3670.67     40.47 o 
   1   2   0        7.47        7.39      1.73 o 
   2   2   0     1684.51     1689.61     19.16 o 
   3   2   0       30.99       31.90      3.50 o 
   4   2   0     1538.27     1679.34     22.60 o 
   5   2   0      204.95      183.84      7.84 o 
   6   2   0        0.06       -4.34      2.93 o 
   7   2   0       91.03       91.51      7.31 o 
   8   2   0        5.57        4.52      4.12 o 
   9   2   0       20.05        8.35      4.58 o 
  10   2   0        1.08        5.06      8.35 o 
 -12   3   0        6.61        4.16      7.37 o 
 -11   3   0       18.34       15.96      5.20 o 
 -10   3   0      328.82      338.78     12.65 o 
  -9   3   0       70.43       69.66      6.40 o 
  -8   3   0       89.96      102.27      9.64 o 
  -7   3   0       20.19       12.56      3.94 o 
  -6   3   0      644.66      626.81     15.47 o 
  -5   3   0      767.46      807.78     13.09 o 
  -4   3   0      379.93      409.46      8.21 o 
  -3   3   0     1098.69     1101.58     31.80 o 
  -2   3   0    14125.50    14123.66    101.68 o 
  -1   3   0    10357.77    10068.14    101.29 o 
   0   3   0        4.49       -1.13      1.95 o 
   1   3   0     9104.55     8658.85     92.15 o 
   2   3   0      148.72      194.22      9.30 o 
   3   3   0     1478.66     1663.38     22.14 o 
   4   3   0      337.58      372.87     10.81 o 
   5   3   0       35.26       40.22      7.78 o 
   6   3   0      157.87      162.11     14.56 o 
   7   3   0      100.81       77.49      7.02 o 
   8   3   0       27.00       27.58      5.61 o 
   9   3   0       58.15       53.65      7.15 o 
  10   3   0        0.21        8.15      3.91 o 
 -12   4   0        4.47        8.89      8.32 o 
 -11   4   0       26.43       22.92      6.68 o 
 -10   4   0        1.80        0.74      3.79 o 
  -9   4   0      794.66      798.78     17.55 o 
  -8   4   0      407.92      413.44     11.70 o 
  -7   4   0      296.74      327.43      9.78 o 
  -6   4   0      476.53      450.35     10.39 o 
  -5   4   0      102.61       96.17      4.89 o 
  -4   4   0     1296.65     1438.41     17.62 o 
  -3   4   0     2330.28     2131.72     21.92 o 
  -2   4   0     2226.35     2287.08     52.19 o 
  -1   4   0       10.91        9.96      2.90 o 
   0   4   0      819.56      839.56     17.27 o 
   1   4   0     1160.81     1113.23     21.68 o 
   2   4   0      144.89      134.69      8.19 o 
   3   4   0      947.72     1016.17     23.76 o 
   4   4   0      101.96      128.30      8.19 o 
   5   4   0        0.87       -4.71      3.14 o 
   6   4   0      173.85      188.94     10.10 o 
   7   4   0      123.85      115.95     14.33 o 
   8   4   0        5.47        2.56      3.49 o 
   9   4   0       26.30       23.74      5.96 o 
 -12   5   0       34.02       54.08     12.16 o 
 -11   5   0        0.03       -0.25      7.19 o 
 -10   5   0       34.64       44.41      5.88 o 
  -9   5   0       36.07       41.71      5.25 o 
  -8   5   0       86.84      108.76     13.80 o 
  -7   5   0       16.14        4.60      2.88 o 
  -6   5   0       87.43       82.77      5.04 o 
  -5   5   0        4.53        1.78      2.27 o 
  -4   5   0      233.76      252.60      7.21 o 
  -3   5   0     2421.28     2404.22     25.19 o 
  -2   5   0      968.46      955.79     13.89 o 
  -1   5   0      781.76      710.09     16.07 o 
   0   5   0      710.60      703.98     17.08 o 
   1   5   0     1363.32     1341.40     26.22 o 
   2   5   0       12.95       10.65      4.16 o 
   3   5   0      149.92      155.37     10.59 o 
   4   5   0        0.06        1.01      4.10 o 
   5   5   0       50.86       53.01      8.07 o 
   6   5   0        0.01       -2.84      4.29 o 
   7   5   0        8.55        5.17      5.55 o 
   8   5   0       38.44       45.63      9.39 o 
   9   5   0        0.01        0.82      5.74 o 
 -13   6   0        0.00       -7.50      8.38 o 
 -12   6   0        5.54       -3.91      7.50 o 
 -11   6   0       11.41       17.65      8.76 o 
 -10   6   0        0.25       -2.60      3.56 o 
  -9   6   0        9.70       11.26      4.05 o 
  -8   6   0      207.84      197.91     13.99 o 
  -7   6   0      116.41      130.02      6.63 o 
  -6   6   0       36.92       36.62      3.94 o 
  -5   6   0        5.72       10.95      2.82 o 
  -4   6   0        8.65        9.17      2.66 o 
  -3   6   0     3470.59     3456.55     34.34 o 
  -2   6   0      204.35      197.36      6.77 o 
  -1   6   0     1102.94     1238.79     24.27 o 
   0   6   0        0.95       -3.97      2.65 o 
   1   6   0      542.68      581.51     17.90 o 
   2   6   0       16.65       25.02      5.55 o 
   3   6   0       88.62       95.87      9.20 o 
   4   6   0        7.71       12.16      5.74 o 
   5   6   0        3.37        7.63      5.61 o 
   6   6   0        6.33        5.04      5.61 o 
   7   6   0        9.78       16.07      6.68 o 
   8   6   0       48.71       46.52      9.77 o 
 -13   7   0       34.47       32.71     11.91 o 
 -12   7   0        8.93       13.43      9.01 o 
 -11   7   0       30.13       24.14      9.45 o 
 -10   7   0      595.88      560.46     25.40 o 
  -9   7   0      180.46      168.66      8.66 o 
  -8   7   0       37.69       36.65      4.75 o 
  -7   7   0      299.55      311.03     15.92 o 
  -6   7   0        2.66        1.31      2.68 o 
  -5   7   0        1.60       -0.03      2.93 o 
  -4   7   0      826.95      874.28     17.52 o 
  -3   7   0       33.57       33.08      9.58 o 
  -2   7   0      128.12      137.66      8.89 o 
  -1   7   0      334.80      360.22     13.55 o 
   0   7   0        1.46        4.10      4.29 o 
   1   7   0      109.20      115.41      9.52 o 
   2   7   0      322.98      314.46     15.06 o 
   3   7   0        8.02        5.99      5.17 o 
   4   7   0        9.64        6.05      5.48 o 
   5   7   0      507.73      515.08     22.69 o 
   6   7   0        1.78       -1.20      5.92 o 
   7   7   0       41.81       42.42     10.02 o 
 -12   8   0        0.18       -3.34      7.19 o 
 -11   8   0        2.39       -2.21      6.37 o 
 -10   8   0       54.50       41.73      9.77 o 
  -9   8   0       51.16       49.51      6.30 o 
  -8   8   0      152.69      155.35      8.13 o 
  -7   8   0       97.05      108.86     14.06 o 
  -6   8   0      116.39      128.08      7.00 o 
  -5   8   0     1066.56     1035.21     18.14 o 
  -4   8   0      150.06      147.25      7.10 o 
  -3   8   0      106.18      102.04     14.28 o 
  -2   8   0      733.18      641.96     18.91 o 
  -1   8   0      821.68      883.30     23.13 o 
   0   8   0       16.46       22.12      5.99 o 
   1   8   0      161.66      174.21     11.91 o 
   2   8   0      428.40      423.88     18.47 o 
   3   8   0      177.97      200.37     13.93 o 
   4   8   0       33.41       22.56      7.31 o 
   5   8   0        0.78        1.58      6.05 o 
   6   8   0        0.56       -6.81      5.61 o 
   7   8   0        5.25       13.11      7.69 o 
 -12   9   0        3.68       11.53      8.51 o 
 -11   9   0        7.22        9.71      8.45 o 
 -10   9   0       47.17       36.12      9.77 o 
  -9   9   0       44.31       31.96      8.38 o 
  -8   9   0       19.78       16.63      5.23 o 
  -7   9   0      360.57      407.83     29.40 o 
  -6   9   0      164.83      152.22      8.16 o 
  -5   9   0      261.73      288.53     10.14 o 
  -4   9   0        7.67       12.31      3.74 o 
  -3   9   0        8.47       14.53      3.86 o 
  -2   9   0       17.03        9.20      5.55 o 
  -1   9   0       12.13        5.17      4.98 o 
   0   9   0      520.44      492.83     19.16 o 
   1   9   0       88.43       94.92     10.27 o 
   2   9   0      170.11      186.44     14.37 o 
   3   9   0       83.39       85.59     10.90 o 
   4   9   0       11.34        2.96      6.43 o 
   5   9   0       78.76       88.24     12.23 o 
   6   9   0        0.42       -2.40      6.24 o 
 -12  10   0        0.69        3.84      7.94 o 
 -11  10   0        0.04       -0.88      7.19 o 
 -10  10   0        4.24        4.41      6.56 o 
  -9  10   0       12.81       10.59      7.44 o 
  -8  10   0       62.01       65.67      6.60 o 
  -7  10   0      380.90      360.09     12.31 o 
  -6  10   0        1.14       -1.89      5.99 o 
  -5  10   0        0.11        4.31      3.82 o 
  -4  10   0       54.27       76.15      7.44 o 
  -3  10   0       46.14       51.81      7.00 o 
  -2  10   0      293.80      310.30     15.76 o 
  -1  10   0       41.38       34.35      7.63 o 
   0  10   0      152.14      150.39     12.42 o 
   1  10   0      113.75      107.97     11.91 o 
   2  10   0       15.77       22.63      7.94 o 
   3  10   0        0.15        7.63      6.87 o 
   4  10   0        5.93        9.39      7.19 o 
   5  10   0        1.97       -2.65      6.87 o 
 -12  11   0        0.18        2.96      8.82 o 
 -11  11   0       13.22        7.69      7.88 o 
 -10  11   0       10.12       14.50      8.38 o 
  -9  11   0      103.45       93.22     12.48 o 
  -8  11   0       34.25       11.79      7.69 o 
  -7  11   0      797.54      799.94     18.86 o 
  -6  11   0        8.60        7.24      8.73 o 
  -5  11   0      101.37       99.35      7.70 o 
  -4  11   0      874.45      824.24     19.14 o 
  -3  11   0        3.30       -0.81      4.00 o 
  -2  11   0        4.10        3.09      5.99 o 
  -1  11   0      157.21      163.81     13.61 o 
   0  11   0        7.48        1.83      5.42 o 
   1  11   0       93.94      106.21     12.04 o 
   2  11   0       10.81        2.58      6.62 o 
   3  11   0        2.08        0.25      5.92 o 
   4  11   0        4.18        1.01      7.25 o 
 -11  12   0        8.10        2.90      7.19 o 
 -10  12   0        2.43       14.81      7.56 o 
  -9  12   0      166.32      169.55     16.01 o 
  -8  12   0       19.43       23.26      8.13 o 
  -7  12   0      105.64      129.53     14.31 o 
  -6  12   0      102.73      105.27      8.24 o 
  -5  12   0        0.72        5.07      4.28 o 
  -4  12   0       64.15       63.51      7.15 o 
  -3  12   0        1.35        3.67      3.87 o 
  -2  12   0       63.36       65.42      9.90 o 
  -1  12   0       30.18       25.72      8.51 o 
   0  12   0        1.78       -1.83      6.05 o 
   1  12   0        0.02        1.58      6.68 o 
   2  12   0       38.46       52.76     10.78 o 
   3  12   0        1.22        2.65      7.94 o 
 -11  13   0        9.71       28.43     10.72 o 
 -10  13   0        1.46       -4.98      6.49 o 
  -9  13   0        1.23       -4.79      5.99 o 
  -8  13   0        3.87        3.72      7.31 o 
  -7  13   0        1.13       -1.51      5.48 o 
  -6  13   0        0.60       -2.52      4.03 o 
  -5  13   0       22.33       26.19      5.92 o 
  -4  13   0       66.55       51.49     10.65 o 
  -3  13   0        9.62        4.57      4.76 o 
  -2  13   0        5.38        1.88      7.94 o 
  -1  13   0       35.60       42.86      9.64 o 
   0  13   0        0.36       -4.48      6.11 o 
   1  13   0        0.38       -3.78      7.37 o 
 -10  14   0        8.10       16.01      9.58 o 
  -9  14   0       52.55       63.79     12.42 o 
  -8  14   0        0.13       -4.10      6.81 o 
  -7  14   0        0.16       -8.13      5.42 o 
  -6  14   0        7.49       15.82      7.82 o 
  -5  14   0       15.42       21.38      6.11 o 
  -4  14   0       24.85        8.78      5.29 o 
  -3  14   0        0.27        3.08      4.99 o 
  -2  14   0        0.03       -1.37      4.10 o 
  -1  14   0        0.62       -1.95      7.37 o 
  -8  15   0        3.00       -1.89      7.82 o 
  -7  15   0        0.91       20.93      9.39 o 
  -6  15   0        2.75        2.21      7.25 o 
  -5  15   0        3.33       -2.40      7.12 o 
  -4  15   0       12.32       11.71      5.87 o 
  -3  15   0        0.73        2.21      5.07 o 
   3 -15   1       23.68       26.37     13.27 o 
   4 -15   1       24.56       23.13      9.27 o 
   5 -15   1        4.74        7.88      7.75 o 
   6 -15   1        1.11        2.52      7.44 o 
   7 -15   1       16.28        2.08      7.12 o 
   8 -15   1       34.37       42.99     11.79 o 
   0 -14   1       13.48        6.43      8.13 o 
   1 -14   1        5.95       15.88      8.76 o 
   2 -14   1        6.56        2.81      7.22 o 
   3 -14   1       48.55       39.59     20.33 o 
   4 -14   1        5.50        2.79      4.81 o 
   5 -14   1      145.88      175.73     17.59 o 
   6 -14   1       36.37       40.65     10.65 o 
   7 -14   1        0.31        6.49      6.56 o 
   8 -14   1       17.58       22.25      9.39 o 
   9 -14   1        1.60        5.67      8.00 o 
  10 -14   1        9.26       21.49     10.21 o 
  -1 -13   1        0.06        0.57      6.81 o 
   0 -13   1       42.75       31.83      9.33 o 
   1 -13   1       36.40       20.17      8.26 o 
   2 -13   1       68.55       73.90      7.97 o 
   3 -13   1       28.41       29.84      7.03 o 
   4 -13   1       94.13       91.49      8.47 o 
   5 -13   1        0.10       -3.24      4.22 o 
   6 -13   1       31.03       34.79      9.71 o 
   7 -13   1        0.06        2.14      6.49 o 
   8 -13   1        6.79       11.35      7.37 o 
   9 -13   1       19.38       16.96      9.33 o 
  10 -13   1       33.96       32.46     10.34 o 
  11 -13   1        6.19       12.67      9.01 o 
  -3 -12   1        0.58       -6.81      6.43 o 
  -2 -12   1        0.77       -3.78      6.49 o 
  -1 -12   1       27.84       17.08      8.13 o 
   0 -12   1       99.36      113.77     12.73 o 
   1 -12   1       43.35       36.68      9.08 o 
   2 -12   1       81.68       76.04      7.72 o 
   3 -12   1      293.35      288.55     12.14 o 
   4 -12   1       70.66       78.27      7.49 o 
   5 -12   1      140.34      132.53      8.89 o 
   6 -12   1      186.08      210.13     10.42 o 
   7 -12   1      105.99      113.52     13.61 o 
   8 -12   1       35.16       49.35     10.53 o 
   9 -12   1       44.22       45.38     10.27 o 
  10 -12   1        1.37       12.80      8.07 o 
  11 -12   1        4.31       -2.08      7.06 o 
  -4 -11   1       25.12       20.36      9.01 o 
  -3 -11   1        0.00       -8.79      5.86 o 
  -2 -11   1        0.55        3.03      6.37 o 
  -1 -11   1        0.39        4.60      6.56 o 
   0 -11   1        2.51       -0.82      5.74 o 
   1 -11   1        0.66        3.91      5.36 o 
   2 -11   1       14.26       15.16      4.85 o 
   3 -11   1        7.16        3.14      4.01 o 
   4 -11   1      163.52      168.52      9.30 o 
   5 -11   1       19.51       13.18      5.11 o 
   6 -11   1       32.58       28.28      5.18 o 
   7 -11   1       26.92       32.96      9.08 o 
   8 -11   1      358.84      311.93     19.22 o 
   9 -11   1       44.04       59.50     10.97 o 
  10 -11   1        3.97        0.19      6.93 o 
  11 -11   1       10.00        8.51      8.45 o 
  12 -11   1        9.27        1.89      8.19 o 
  -5 -10   1       27.03       17.40      8.70 o 
  -4 -10   1        2.28       -1.51      6.56 o 
  -3 -10   1       43.11       40.72      9.20 o 
  -2 -10   1        5.92       15.06      7.25 o 
  -1 -10   1        3.04        7.37      5.80 o 
   0 -10   1        4.93       12.80      5.99 o 
   1 -10   1       66.49       76.39      8.95 o 
   2 -10   1       22.45       19.72      4.62 o 
   3 -10   1       71.77       86.42      6.77 o 
   4 -10   1       69.27       67.89      9.58 o 
   5 -10   1       38.29       24.77      4.74 o 
   6 -10   1      135.44      132.19     11.16 o 
   7 -10   1      388.90      391.27     13.27 o 
   8 -10   1      113.35       72.93     10.59 o 
   9 -10   1       46.33       50.42     10.02 o 
  10 -10   1        0.00       -4.98      5.80 o 
  11 -10   1        1.57       -6.43      6.05 o 
  12 -10   1        0.03        7.44      8.57 o 
  -6  -9   1        1.64       -8.23      5.48 o 
  -5  -9   1       18.10       15.32      7.82 o 
  -4  -9   1        2.97        0.38      6.11 o 
  -3  -9   1       14.85       14.88      7.19 o 
  -2  -9   1       18.91       18.47      6.93 o 
  -1  -9   1      257.89      253.06     14.56 o 
   0  -9   1        6.05        4.10      5.04 o 
   1  -9   1      107.85      113.64      9.58 o 
   2  -9   1      147.65      139.50     12.80 o 
   3  -9   1        0.01        3.40      2.92 o 
   4  -9   1       23.50       12.29     10.59 o 
   5  -9   1        1.90        7.83      5.20 o 
   6  -9   1       59.30       78.23     11.47 o 
   7  -9   1        2.43        3.41      3.31 o 
   8  -9   1      274.77      280.17     17.21 o 
   9  -9   1      344.21      380.26     20.93 o 
  10  -9   1        0.41        8.07      7.82 o 
  11  -9   1        6.71       -5.04      7.12 o 
  12  -9   1        2.56        4.73      8.26 o 
  -7  -8   1       22.31       26.09      9.52 o 
  -6  -8   1        3.84       -3.15      6.43 o 
  -5  -8   1       29.56       50.49      9.71 o 
  -4  -8   1       39.98       51.68      9.01 o 
  -3  -8   1       29.79       50.42      8.45 o 
  -2  -8   1       47.89       46.71      7.56 o 
  -1  -8   1      194.52      211.34     12.61 o 
   0  -8   1       19.27       31.64      6.49 o 
   1  -8   1      326.45      314.08     13.43 o 
   2  -8   1      285.37      314.88     13.17 o 
   3  -8   1       13.81       15.70      3.49 o 
   4  -8   1       94.80       99.76      5.99 o 
   5  -8   1      171.53      169.62      7.30 o 
   6  -8   1      153.43      146.29      7.07 o 
   7  -8   1        4.52        1.76      3.18 o 
   8  -8   1       44.67       60.01      6.84 o 
   9  -8   1      421.69      389.21     20.42 o 
  10  -8   1        9.61        1.20      7.12 o 
  11  -8   1       89.13       74.44     12.67 o 
  12  -8   1        0.07        8.13      7.82 o 
  -8  -7   1        0.01        2.14      6.74 o 
  -7  -7   1        8.46       -3.53      5.61 o 
  -6  -7   1       40.09       38.39      9.27 o 
  -5  -7   1      349.92      381.71     19.10 o 
  -4  -7   1       70.22       63.47      8.89 o 
  -3  -7   1      200.74      216.38     13.17 o 
  -2  -7   1      137.70      172.58     11.35 o 
  -1  -7   1      757.70      789.13     21.87 o 
   0  -7   1      514.71      592.04     18.03 o 
   1  -7   1       53.47       57.04      6.18 o 
   2  -7   1      102.80       87.54      5.30 o 
   3  -7   1       45.44       48.24      7.28 o 
   4  -7   1      448.81      504.09     20.45 o 
   5  -7   1       19.86        9.19      2.87 o 
   6  -7   1       42.28       42.37      4.28 o 
   7  -7   1       69.79       78.55      5.53 o 
   8  -7   1        7.92       10.59      4.88 o 
   9  -7   1       17.43        8.83      4.19 o 
  10  -7   1      201.75      193.82     16.64 o 
  11  -7   1       11.41       -0.06      7.12 o 
  12  -7   1        9.74       15.95      8.76 o 
  -8  -6   1        1.92       -2.65      5.23 o 
  -7  -6   1        8.22        7.44      5.99 o 
  -6  -6   1       40.75       37.57      8.32 o 
  -5  -6   1        9.27       10.84      5.42 o 
  -4  -6   1       73.07       81.43      9.45 o 
  -3  -6   1       22.21       25.84      6.24 o 
  -2  -6   1      329.25      340.17     14.24 o 
  -1  -6   1        0.39       -2.02      3.53 o 
   0  -6   1      162.60      144.53      8.57 o 
   1  -6   1        0.01       -3.97      2.65 o 
   2  -6   1     1014.58      990.24     15.08 o 
   3  -6   1      445.99      422.31     19.16 o 
   4  -6   1      180.52      177.06      8.07 o 
   5  -6   1      105.87      101.04      5.29 o 
   6  -6   1        2.82        5.45      3.28 o 
   7  -6   1        3.71        3.03      2.86 o 
   8  -6   1        2.19       -4.54      3.03 o 
   9  -6   1      245.89      236.02      9.56 o 
  10  -6   1       24.17       13.05      8.70 o 
  11  -6   1        0.05        1.58      7.94 o 
  12  -6   1        5.63       12.23      9.33 o 
  -9  -5   1       19.84       18.15      7.94 o 
  -8  -5   1        6.22        6.11      6.24 o 
  -7  -5   1       51.84       58.94      6.86 o 
  -6  -5   1      117.22      109.30      8.13 o 
  -5  -5   1        1.52        2.27      3.54 o 
  -4  -5   1       58.82       62.15      7.69 o 
  -3  -5   1        3.02       -4.25      2.84 o 
  -2  -5   1      221.00      247.01     11.41 o 
  -1  -5   1      348.12      356.88     12.54 o 
   0  -5   1        0.01        1.64      2.46 o 
   1  -5   1       47.13       59.06      5.04 o 
   2  -5   1      983.95      965.34     17.14 o 
   3  -5   1       27.75       33.83      3.03 o 
   4  -5   1       80.67       86.54     11.63 o 
   5  -5   1       24.31       19.15      3.03 o 
   6  -5   1        5.19       12.07      2.85 o 
   7  -5   1      136.20      130.31      6.52 o 
   8  -5   1      425.12      419.65     24.90 o 
   9  -5   1      422.22      428.46     20.86 o 
  10  -5   1      103.83      120.22      8.17 o 
  11  -5   1        0.63       -2.02      6.74 o 
  12  -5   1        2.24        7.00      8.82 o 
 -10  -4   1        0.07        3.05      4.82 o 
  -9  -4   1        7.81        5.47      5.10 o 
  -8  -4   1      151.84      174.99     20.71 o 
  -7  -4   1      145.76      116.15      8.68 o 
  -6  -4   1        0.28        4.22      4.00 o 
  -5  -4   1       20.18       23.33      9.01 o 
  -4  -4   1       10.01        4.79      4.22 o 
  -3  -4   1      606.63      546.15     17.02 o 
  -2  -4   1        0.46        3.50      2.18 o 
  -1  -4   1     2552.31     2504.55     36.05 o 
   0  -4   1     4975.13     4982.32     57.48 o 
   1  -4   1      423.23      453.82     10.84 o 
   2  -4   1      133.73      146.28      4.77 o 
   3  -4   1     2287.55     2407.13     23.60 o 
   4  -4   1     1494.54     1462.47     35.77 o 
   5  -4   1     1481.30     1551.14     19.26 o 
   6  -4   1       59.16       64.33      4.55 o 
   7  -4   1       21.90       27.36      3.74 o 
   8  -4   1       30.84       34.42      4.72 o 
   9  -4   1      110.95      108.01      7.38 o 
  10  -4   1       40.54       43.84      8.04 o 
  11  -4   1        0.91       -2.40      8.00 o 
  12  -4   1        0.30        0.88      8.07 o 
 -10  -3   1        3.04        0.11      4.62 o 
  -9  -3   1       15.00        5.81      4.83 o 
  -8  -3   1      127.04      101.06      8.32 o 
  -7  -3   1       14.51        8.30      4.40 o 
  -6  -3   1      786.31      836.85     18.24 o 
  -5  -3   1      141.91      121.12      7.22 o 
  -4  -3   1      106.86      114.00      6.35 o 
  -3  -3   1      256.00      293.00      8.51 o 
  -2  -3   1      447.02      397.97     12.23 o 
  -1  -3   1    15603.38    14530.14    120.51 o 
   0  -3   1    14450.78    13893.80    137.15 o 
   1  -3   1     4865.79     4634.80     36.92 o 
   2  -3   1      359.25      348.56      6.21 o 
   3  -3   1     3417.44     3429.80     29.79 o 
   4  -3   1      706.02      734.81     11.11 o 
   5  -3   1      120.50      126.83      5.28 o 
   6  -3   1       15.65       13.82      5.52 o 
   7  -3   1        3.14        7.22      3.03 o 
   8  -3   1        3.44        3.11      3.37 o 
   9  -3   1       29.80       28.40      5.45 o 
  10  -3   1       36.19       40.96      6.02 o 
  11  -3   1       34.39       36.70      6.07 o 
  12  -3   1        0.02        6.11      7.75 o 
 -11  -2   1        0.57        2.83      5.16 o 
 -10  -2   1       87.95       87.22     18.81 o 
  -9  -2   1        7.96        3.76      4.45 o 
  -8  -2   1      149.43      143.95      9.21 o 
  -7  -2   1      147.13      147.20      8.45 o 
  -6  -2   1        0.98       -1.83      2.77 o 
  -5  -2   1      136.73      135.03      6.78 o 
  -4  -2   1       22.79       32.96      3.72 o 
  -3  -2   1     1274.13     1390.45     18.23 o 
  -2  -2   1     4126.49     4009.68     35.38 o 
  -1  -2   1       18.88        9.33      2.33 o 
   0  -2   1       19.72       23.45      2.40 o 
   1  -2   1     8871.15     8429.53     62.02 o 
   2  -2   1      804.34      770.94     19.22 o 
   3  -2   1       83.22       93.81      3.58 o 
   4  -2   1     1468.05     1407.29     30.32 o 
   5  -2   1       15.20       13.45      3.94 o 
   6  -2   1      243.63      235.86      7.95 o 
   7  -2   1        0.20        1.84      2.92 o 
   8  -2   1       15.39       17.28      4.14 o 
   9  -2   1      125.66      129.80     13.49 o 
  10  -2   1       65.21       67.73      6.94 o 
  11  -2   1        5.58        5.36      5.23 o 
  12  -2   1        7.09       -2.96      7.44 o 
 -11  -1   1       15.96       27.41     14.31 o 
 -10  -1   1        8.82        9.34      5.77 o 
  -9  -1   1       64.27       60.92     16.17 o 
  -8  -1   1       78.99       77.95      7.05 o 
  -7  -1   1       15.48       22.51      4.42 o 
  -6  -1   1      272.26      262.31      9.49 o 
  -5  -1   1     1724.88     1712.42     23.15 o 
  -4  -1   1       25.57       27.91      3.19 o 
  -3  -1   1      528.12      510.84      9.66 o 
  -2  -1   1      295.87      243.92      7.06 o 
  -1  -1   1     5661.61     5647.79     59.00 o 
   0  -1   1     1907.95     1873.63     21.37 o 
   1  -1   1     1471.42     1353.31     17.02 o 
   2  -1   1     1077.44     1049.80     13.58 o 
   3  -1   1     1468.20     1389.74     15.60 o 
   4  -1   1     1107.40     1101.69     15.05 o 
   5  -1   1      252.74      226.92      7.48 o 
   6  -1   1       76.76       91.20      5.72 o 
   7  -1   1        1.11        2.47      3.09 o 
   8  -1   1       22.81       22.61      6.74 o 
   9  -1   1      256.40      253.45     11.03 o 
  10  -1   1       86.35       85.34     13.68 o 
  11  -1   1        0.24        3.01      4.26 o 
 -11   0   1        1.38        4.10      4.64 o 
 -10   0   1        4.09        6.49      4.48 o 
  -9   0   1      160.86      171.99      9.74 o 
  -8   0   1       69.99       72.48      6.60 o 
  -7   0   1        0.43        8.43      3.74 o 
  -6   0   1      421.82      455.27     11.74 o 
  -5   0   1      643.73      669.48     12.84 o 
  -4   0   1      332.67      325.70      7.93 o 
  -3   0   1       86.24       72.47      3.87 o 
  -2   0   1       37.88       27.57      4.22 o 
  -1   0   1    10262.29     9181.18     91.52 o 
   1   0   1      239.22      224.07      5.04 o 
   2   0   1      286.75      296.94      5.86 o 
   3   0   1     2072.43     2133.88     22.15 o 
   4   0   1     1554.34     1580.08     19.81 o 
   5   0   1     1169.83     1206.12     34.13 o 
   6   0   1       22.99       27.08      4.17 o 
   7   0   1       54.20       38.85      4.88 o 
   8   0   1        6.07        5.79      7.09 o 
   9   0   1       54.73       63.70      9.11 o 
  10   0   1       38.06       30.03      7.60 o 
  11   0   1        3.56       -1.97      4.31 o 
 -12   1   1        0.87        4.42      5.89 o 
 -11   1   1        0.17       -2.09      4.28 o 
 -10   1   1       83.83       76.83      7.58 o 
  -9   1   1      107.73       98.54      7.89 o 
  -8   1   1       39.51       36.55     15.79 o 
  -7   1   1       44.85       66.82      5.77 o 
  -6   1   1        4.34        5.37      2.79 o 
  -5   1   1     1180.68     1118.18     16.52 o 
  -4   1   1     1334.01     1274.03     16.27 o 
  -3   1   1     4624.09     4306.11     35.84 o 
  -2   1   1      665.25      598.09     10.72 o 
  -1   1   1      384.94      378.75      7.12 o 
   0   1   1     7176.37     6709.84     68.01 o 
   1   1   1      605.08      683.56      8.81 o 
   2   1   1      125.43      109.74      4.32 o 
   3   1   1      313.20      312.62      9.93 o 
   4   1   1     1116.21     1142.29     23.57 o 
   5   1   1      126.69      139.94      6.95 o 
   6   1   1      262.92      301.42     11.47 o 
   7   1   1      212.33      226.08      9.84 o 
   8   1   1        1.97        0.46      3.83 o 
   9   1   1        9.00       11.63      4.95 o 
  10   1   1        4.73        9.31      4.93 o 
  11   1   1       18.27       21.98      6.39 o 
 -12   2   1       21.69       29.81      6.22 o 
 -11   2   1        1.88        3.86      4.11 o 
 -10   2   1        2.15       -3.03      3.61 o 
  -9   2   1       14.36       10.42      4.57 o 
  -8   2   1        1.73        3.33      3.19 o 
  -7   2   1      181.49      191.78      9.96 o 
  -6   2   1       83.23       96.89      5.59 o 
  -5   2   1     3000.16     2787.51     28.94 o 
  -4   2   1      188.16      203.01      5.95 o 
  -3   2   1      125.04      118.80      4.18 o 
  -2   2   1       47.41       52.09      2.72 o 
  -1   2   1    24573.08    22509.04    226.66 o 
   0   2   1       34.84       24.52      2.77 o 
   1   2   1    22726.64    21436.60    151.50 o 
   2   2   1      700.05      681.42      9.14 o 
   3   2   1        4.21        9.49      2.50 o 
   4   2   1      931.43      935.55     16.28 o 
   5   2   1        0.24        4.43      3.23 o 
   6   2   1        7.90        2.67      3.59 o 
   7   2   1      254.46      277.64     11.37 o 
   8   2   1       11.22       15.17      8.32 o 
   9   2   1       38.58       40.94      7.37 o 
  10   2   1        6.12        9.81      5.44 o 
 -12   3   1        3.44        8.45      4.64 o 
 -11   3   1      168.96      186.62     18.50 o 
 -10   3   1       39.90       35.76     14.53 o 
  -9   3   1      113.73      116.18      7.80 o 
  -8   3   1       13.99       11.43      5.96 o 
  -7   3   1      611.89      605.44     13.29 o 
  -6   3   1       57.20       55.13      4.36 o 
  -5   3   1     1615.51     1673.07     20.57 o 
  -4   3   1        7.54        7.46      2.24 o 
  -3   3   1     3283.34     3284.68     44.91 o 
  -2   3   1      199.92      191.12      8.35 o 
  -1   3   1     1097.48     1093.19     17.90 o 
   0   3   1     1976.12     1956.64     27.67 o 
   1   3   1     7043.82     6569.54     73.68 o 
   2   3   1     3226.61     3266.31     32.85 o 
   3   3   1       52.87       68.08      4.88 o 
   4   3   1      129.55      161.86      8.32 o 
   5   3   1       12.80        9.92      3.69 o 
   6   3   1       12.75        7.66      4.08 o 
   7   3   1       61.15       57.32      6.75 o 
   8   3   1      181.51      180.72      8.47 o 
   9   3   1        9.71       12.96      5.19 o 
  10   3   1       23.26       33.90      6.74 o 
 -12   4   1        1.27        2.88      4.63 o 
 -11   4   1        3.96        1.83      3.80 o 
 -10   4   1      538.66      535.61     15.30 o 
  -9   4   1        9.09       15.51      4.41 o 
  -8   4   1      109.09      117.68      8.92 o 
  -7   4   1      218.51      232.71     11.66 o 
  -6   4   1       23.53       24.15      5.11 o 
  -5   4   1     1053.57     1075.13     15.83 o 
  -4   4   1      413.25      393.76      8.49 o 
  -3   4   1     2105.71     1957.32     21.04 o 
  -2   4   1     7362.13     6910.59     55.05 o 
  -1   4   1     2832.03     2831.68     37.50 o 
   0   4   1      639.08      614.92     15.00 o 
   1   4   1       33.48       26.85      4.29 o 
   2   4   1        0.24        4.16      3.28 o 
   3   4   1       21.77       17.08      4.66 o 
   4   4   1       37.02       36.58      6.24 o 
   5   4   1      179.75      156.01     13.49 o 
   6   4   1        0.43        5.33      3.80 o 
   7   4   1       46.89       63.21      7.07 o 
   8   4   1       10.84       20.98      5.75 o 
   9   4   1        8.01       11.40      5.12 o 
 -13   5   1       10.21       23.01     10.40 o 
 -12   5   1        6.78        1.70      7.12 o 
 -11   5   1       31.72       35.97      5.81 o 
 -10   5   1        0.59       -4.67      3.34 o 
  -9   5   1      611.62      606.41     16.55 o 
  -8   5   1      128.57      130.25      7.22 o 
  -7   5   1       50.94       60.49      5.07 o 
  -6   5   1        1.13        1.03      2.36 o 
  -5   5   1      819.22      865.33     28.02 o 
  -4   5   1      293.87      274.02      7.63 o 
  -3   5   1     2385.26     2388.04     25.49 o 
  -2   5   1      685.45      648.74     11.62 o 
  -1   5   1      216.77      181.78      8.76 o 
   0   5   1        1.02       -0.19      2.77 o 
   1   5   1       86.87       60.13      6.24 o 
   2   5   1       99.24      106.90      8.45 o 
   3   5   1       27.07       26.16      5.80 o 
   4   5   1       30.54       38.83      7.12 o 
   5   5   1        4.16        4.35      4.98 o 
   6   5   1      125.91      118.24     11.53 o 
   7   5   1       28.63       18.97      7.31 o 
   8   5   1       42.34       32.52      8.51 o 
   9   5   1        4.65        0.06      5.99 o 
 -13   6   1        4.46        0.63      8.26 o 
 -12   6   1        4.63        8.26      8.32 o 
 -11   6   1        1.87       -0.50      4.04 o 
 -10   6   1        0.99       -1.40      3.56 o 
  -9   6   1      134.31      116.03      9.01 o 
  -8   6   1      153.39      150.98      7.68 o 
  -7   6   1      275.02      283.06      9.40 o 
  -6   6   1       91.63       98.60      5.80 o 
  -5   6   1     1167.34     1226.03     18.43 o 
  -4   6   1        8.67        8.98      2.67 o 
  -3   6   1       38.24       31.57      3.60 o 
  -2   6   1      688.55      773.38     18.66 o 
  -1   6   1      212.79      227.98     10.46 o 
   0   6   1     2702.01     2973.31     45.26 o 
   1   6   1       86.24      106.08      8.57 o 
   2   6   1      145.19      126.63      9.83 o 
   3   6   1       22.27       26.60      6.11 o 
   4   6   1      226.09      239.07     14.56 o 
   5   6   1       19.58        9.45      6.18 o 
   6   6   1        9.53       12.73      6.56 o 
   7   6   1        4.34       -1.51      5.48 o 
   8   6   1        0.01        4.29      6.37 o 
 -13   7   1        2.49        9.96      9.27 o 
 -12   7   1        2.71       -5.17      7.44 o 
 -11   7   1       21.88       11.09      7.94 o 
 -10   7   1        4.93        5.94      4.28 o 
  -9   7   1       66.29       66.02      6.28 o 
  -8   7   1       37.98       39.01      6.08 o 
  -7   7   1       35.35       42.64      6.11 o 
  -6   7   1      129.72      118.33      6.48 o 
  -5   7   1      654.93      683.98     13.87 o 
  -4   7   1      240.56      195.03     11.79 o 
  -3   7   1        0.03        2.24      3.59 o 
  -2   7   1      243.77      242.35     11.41 o 
  -1   7   1      263.01      286.41     12.86 o 
   0   7   1      208.96      227.54     11.85 o 
   1   7   1      178.24      157.13     10.84 o 
   2   7   1       21.58       18.78      5.99 o 
   3   7   1        2.36        9.27      5.61 o 
   4   7   1       15.14       25.91      7.37 o 
   5   7   1      211.46      199.11     15.44 o 
   6   7   1        9.75       30.07      8.57 o 
   7   7   1        1.33        3.78      6.68 o 
 -13   8   1        1.37        0.32      8.95 o 
 -12   8   1        2.01        0.44      7.06 o 
 -11   8   1       60.12       62.78     11.53 o 
 -10   8   1      342.76      363.69     16.23 o 
  -9   8   1      156.02      163.51      8.81 o 
  -8   8   1      227.39      212.31     12.48 o 
  -7   8   1        7.80        6.60      3.61 o 
  -6   8   1      453.50      469.30     19.92 o 
  -5   8   1      501.89      490.33     12.48 o 
  -4   8   1       61.55       58.48      7.06 o 
  -3   8   1      142.90      152.82     14.50 o 
  -2   8   1       28.39       34.67      6.43 o 
  -1   8   1      575.97      582.52     19.35 o 
   0   8   1       69.47       94.80      9.45 o 
   1   8   1       26.22       23.32      6.56 o 
   2   8   1       21.05       16.70      6.49 o 
   3   8   1       65.38       69.58      9.58 o 
   4   8   1       28.22       19.98      7.19 o 
   5   8   1       19.11        5.48      6.81 o 
   6   8   1        9.66        6.81      7.44 o 
 -12   9   1        0.00       -4.98      6.74 o 
 -11   9   1        4.33       -1.32      7.00 o 
 -10   9   1       15.99        5.74      6.93 o 
  -9   9   1       37.27       39.49      5.53 o 
  -8   9   1      558.05      503.88     14.11 o 
  -7   9   1      103.96      107.85      7.26 o 
  -6   9   1      288.98      269.73     10.17 o 
  -5   9   1       79.82       87.27     13.33 o 
  -4   9   1      216.13      219.38     10.84 o 
  -3   9   1      194.81      184.06      8.68 o 
  -2   9   1      168.68      161.67     11.22 o 
  -1   9   1       85.20       77.46      9.01 o 
   0   9   1        1.24       -3.47      4.54 o 
   1   9   1      278.69      267.50     15.76 o 
   2   9   1       64.66       50.61      9.01 o 
   3   9   1        5.80       -7.28      4.85 o 
   4   9   1       14.71       11.91      7.69 o 
   5   9   1       19.63        1.89      7.25 o 
   6   9   1        5.49       25.09      9.39 o 
 -12  10   1        0.00        1.26      8.00 o 
 -11  10   1        0.01       -1.01      6.24 o 
 -10  10   1       51.83       43.68      9.83 o 
  -9  10   1       11.54        7.25      6.93 o 
  -8  10   1      611.41      642.05     25.50 o 
  -7  10   1        1.39        3.16      3.96 o 
  -6  10   1      425.72      424.16     13.16 o 
  -5  10   1      226.10      226.72      9.94 o 
  -4  10   1       18.82       22.01      4.68 o 
  -3  10   1        1.30        2.78      3.35 o 
  -2  10   1       21.84       24.01      7.25 o 
  -1  10   1      112.41      136.77     12.29 o 
   0  10   1       55.33       65.17      9.52 o 
   1  10   1        1.28       -7.19      4.79 o 
   2  10   1        3.16       -1.13      5.48 o 
   3  10   1       19.04       17.84      8.32 o 
   4  10   1        0.63       -3.15      6.37 o 
   5  10   1        2.13        6.43      7.56 o 
 -12  11   1       18.74       17.84      9.77 o 
 -11  11   1        4.07       -1.45      6.81 o 
 -10  11   1        6.33        4.10      7.19 o 
  -9  11   1       34.46       31.96      8.95 o 
  -8  11   1        4.31        6.17      4.63 o 
  -7  11   1       10.90        9.49      4.58 o 
  -6  11   1      121.03      112.20      8.05 o 
  -5  11   1       12.45        4.03      4.23 o 
  -4  11   1        3.72        2.50      6.49 o 
  -3  11   1      126.77      123.74      8.52 o 
  -2  11   1      123.01      127.95     11.98 o 
  -1  11   1       44.32       49.92      9.01 o 
   0  11   1       16.26       24.08      8.07 o 
   1  11   1        7.65       12.29      7.31 o 
   2  11   1        0.06        8.19      6.93 o 
   3  11   1        2.74        6.18      7.37 o 
   4  11   1        9.21        2.40      8.26 o 
 -11  12   1        0.81       -4.66      7.25 o 
 -10  12   1       72.48       69.52     11.60 o 
  -9  12   1      119.33      120.39     13.93 o 
  -8  12   1       35.45       25.78      8.95 o 
  -7  12   1       58.97       66.91      7.22 o 
  -6  12   1       74.04       68.37     10.49 o 
  -5  12   1       47.22       34.54      6.20 o 
  -4  12   1      175.73      181.81     18.72 o 
  -3  12   1       15.51       15.42      5.28 o 
  -2  12   1        1.40        5.04      6.87 o 
  -1  12   1       15.15       12.67      7.69 o 
   0  12   1       32.13       18.97      7.82 o 
   1  12   1        2.50       -2.21      6.87 o 
   2  12   1        0.31       -1.26      7.44 o 
 -11  13   1        0.02      -10.21      7.00 o 
 -10  13   1        0.52       -0.32      7.19 o 
  -9  13   1       40.62       36.94      9.52 o 
  -8  13   1       14.96       32.27      9.96 o 
  -7  13   1       44.29       44.18     10.40 o 
  -6  13   1       27.22       22.83      6.01 o 
  -5  13   1        1.07       -1.33      4.23 o 
  -4  13   1        4.80        0.29      4.35 o 
  -3  13   1        0.00        7.57      6.40 o 
  -2  13   1       21.90        0.38      6.49 o 
  -1  13   1        0.13        4.16      7.37 o 
   0  13   1       21.95       25.59      9.33 o 
   1  13   1       58.79       70.22     12.61 o 
  -9  14   1       35.45       34.29     10.84 o 
  -8  14   1       16.28       14.18      8.64 o 
  -7  14   1        8.80        0.00      7.12 o 
  -6  14   1        5.14        3.34      5.16 o 
  -5  14   1       18.64        9.98      7.37 o 
  -4  14   1        2.30       -0.78      4.23 o 
  -3  14   1        5.44        6.91      5.07 o 
  -2  14   1        2.45        1.29      4.47 o 
  -1  14   1       10.73       -0.95      7.00 o 
  -7  15   1        4.57       10.65      8.51 o 
  -6  15   1        3.70        4.54      7.37 o 
  -5  15   1        3.69        5.05      5.54 o 
  -4  15   1       10.73       15.48      5.89 o 
   2 -15   2        2.84       -3.39      4.98 o 
   3 -15   2        5.15        5.72      5.47 o 
   4 -15   2        4.02        1.20      7.56 o 
   5 -15   2        8.13        4.35      7.69 o 
   6 -15   2        1.57       -6.93      6.24 o 
   7 -15   2       50.31       53.01     11.85 o 
   8 -15   2        0.12       18.34      8.95 o 
   0 -14   2        0.35       -8.32      6.30 o 
   1 -14   2        4.92       11.60      5.48 o 
   2 -14   2        0.20       -4.88      4.17 o 
   3 -14   2        0.50       -0.85      4.82 o 
   4 -14   2       11.09       17.64      8.19 o 
   5 -14   2       80.26       76.46     12.61 o 
   6 -14   2        1.71        2.21      6.30 o 
   7 -14   2        1.24        2.71      7.50 o 
   8 -14   2       21.88       28.74      9.96 o 
   9 -14   2        6.67       20.11      9.14 o 
  10 -14   2        0.33        6.74      8.45 o 
  -2 -13   2        0.00       -6.62      6.18 o 
  -1 -13   2        0.04       -4.35      5.92 o 
   0 -13   2        6.61        9.33      7.94 o 
   1 -13   2       47.93       43.18      9.39 o 
   2 -13   2       29.59       32.65      6.40 o 
   3 -13   2       64.95       69.04      7.70 o 
   4 -13   2      138.20      121.51     15.10 o 
   5 -13   2        2.10       -8.45      5.86 o 
   6 -13   2        9.21       -0.57      5.99 o 
   7 -13   2       18.13       30.57      9.71 o 
   8 -13   2       33.39       27.23      9.20 o 
   9 -13   2       16.81       13.61      8.26 o 
  10 -13   2        4.08        2.08      7.50 o 
  11 -13   2        2.95       13.49     10.08 o 
  -3 -12   2        0.12       -4.98      6.68 o 
  -2 -12   2        2.05        5.80      6.81 o 
  -1 -12   2        2.32        3.97      6.74 o 
   0 -12   2        3.13        4.41      6.30 o 
   1 -12   2       24.46       25.09      7.88 o 
   2 -12   2        0.35        1.56      4.25 o 
   3 -12   2      375.46      388.48     13.92 o 
   4 -12   2      115.61      104.79      8.30 o 
   5 -12   2       71.53       61.82     18.28 o 
   6 -12   2      167.88      174.53     16.07 o 
   7 -12   2      275.61      306.64     20.04 o 
   8 -12   2        7.70       11.79      7.19 o 
   9 -12   2       17.36        8.38      7.94 o 
  10 -12   2       20.16       16.45      7.82 o 
  11 -12   2        8.54       -3.78      7.88 o 
  -4 -11   2       15.63       22.00      9.08 o 
  -3 -11   2        0.42       -0.50      6.49 o 
  -2 -11   2        0.05       -0.57      6.37 o 
  -1 -11   2       96.74      109.23     11.98 o 
   0 -11   2       36.63       26.03      7.69 o 
   1 -11   2      208.17      220.16     14.31 o 
   2 -11   2       57.92       60.39      6.39 o 
   3 -11   2       79.15       63.28      6.61 o 
   4 -11   2      172.41      180.81      9.52 o 
   5 -11   2       33.53       32.19      5.31 o 
   6 -11   2       30.54       28.30      8.19 o 
   7 -11   2      293.79      285.65     18.66 o 
   8 -11   2       18.09        8.26      6.87 o 
   9 -11   2       74.15       65.24     10.84 o 
  10 -11   2        2.55       -0.06      7.37 o 
  11 -11   2        1.47       -5.80      7.12 o 
  12 -11   2        3.05       -3.03      8.13 o 
  -5 -10   2       22.90       13.24      8.26 o 
  -4 -10   2       34.88       41.22      9.77 o 
  -3 -10   2        6.32        3.59      6.56 o 
  -2 -10   2       86.89      104.38     11.66 o 
  -1 -10   2      103.10      119.44     11.41 o 
   0 -10   2        2.89        5.99      5.23 o 
   1 -10   2       11.79        7.56      5.48 o 
   2 -10   2      269.03      267.53     10.53 o 
   3 -10   2       10.09       10.50      3.75 o 
   4 -10   2       18.07       21.87      4.42 o 
   5 -10   2        0.02        0.75      3.40 o 
   6 -10   2       16.72       24.36      4.46 o 
   7 -10   2      144.39      180.83     14.69 o 
   8 -10   2      622.30      604.33     25.40 o 
   9 -10   2       38.57       26.09      9.01 o 
  10 -10   2       64.48       44.69     10.27 o 
  11 -10   2        0.25       -8.57      6.68 o 
  12 -10   2        2.55        8.70      8.95 o 
  -6  -9   2        1.00        1.32      6.37 o 
  -5  -9   2        6.91        8.38      7.25 o 
  -4  -9   2       12.89        2.58      5.99 o 
  -3  -9   2       93.77      107.02     11.28 o 
  -2  -9   2       24.25       24.90      6.74 o 
  -1  -9   2       24.46       32.27      7.25 o 
   0  -9   2      990.48      950.62     25.78 o 
   1  -9   2      136.95      130.91     10.21 o 
   2  -9   2       74.68       78.64      6.02 o 
   3  -9   2       81.06       91.59     10.75 o 
   4  -9   2       57.52       53.33      9.52 o 
   5  -9   2        2.33        5.63      3.44 o 
   6  -9   2       53.33       48.73     10.08 o 
   7  -9   2       10.51        7.47      3.54 o 
   8  -9   2      178.70      160.60     14.24 o 
   9  -9   2        2.81        1.20      6.62 o 
  10  -9   2        3.79       -0.69      7.19 o 
  11  -9   2        7.55        8.32      8.00 o 
  12  -9   2        0.75       -5.23      7.63 o 
  -7  -8   2        0.07       -7.75      5.17 o 
  -6  -8   2      125.43      116.23     13.30 o 
  -5  -8   2       61.82       58.18     10.21 o 
  -4  -8   2       24.99       21.68      7.25 o 
  -3  -8   2       16.62       15.69      6.18 o 
  -2  -8   2      181.96      192.43     12.86 o 
  -1  -8   2        8.35        2.46      4.66 o 
   0  -8   2        1.08       -3.34      3.72 o 
   1  -8   2      991.07     1090.42     24.64 o 
   2  -8   2      206.98      206.11      9.11 o 
   3  -8   2        2.75        2.06      2.65 o 
   4  -8   2      263.39      280.32      8.78 o 
   5  -8   2      439.77      455.93     11.24 o 
   6  -8   2       12.14       15.38      3.33 o 
   7  -8   2      285.24      285.90     12.32 o 
   8  -8   2       93.84       89.44     10.97 o 
   9  -8   2      229.81      228.23     16.83 o 
  10  -8   2       43.01       65.74     11.79 o 
  11  -8   2        2.30        0.50      7.44 o 
  12  -8   2        0.08       -2.40      7.06 o 
  -8  -7   2        0.08       11.22      8.00 o 
  -7  -7   2        6.29       -4.60      5.36 o 
  -6  -7   2        2.26        1.45      5.86 o 
  -5  -7   2       31.75       20.17      7.19 o 
  -4  -7   2       83.06       76.90      9.77 o 
  -3  -7   2       26.55       23.51      6.49 o 
  -2  -7   2      317.60      313.89     14.69 o 
  -1  -7   2        0.73        8.07      4.54 o 
   0  -7   2       94.20       86.22      7.69 o 
   1  -7   2      139.83      135.51      8.51 o 
   2  -7   2      729.84      770.57     13.89 o 
   3  -7   2       77.30       65.62      4.51 o 
   4  -7   2      165.08      144.76     12.29 o 
   5  -7   2        4.15        4.69      2.57 o 
   6  -7   2       55.85       49.52      5.67 o 
   7  -7   2       24.81       23.00      3.67 o 
   8  -7   2       57.05       65.38      7.97 o 
   9  -7   2       51.83       48.97     10.27 o 
  10  -7   2      379.31      389.65     22.19 o 
  11  -7   2        9.20        7.75      7.37 o 
  12  -7   2        0.87        3.84      8.07 o 
  -8  -6   2        1.06        0.38      6.24 o 
  -7  -6   2       24.72       18.40      7.19 o 
  -6  -6   2      349.38      396.58     19.48 o 
  -5  -6   2       13.15       18.09      6.18 o 
  -4  -6   2        0.11       -0.57      4.48 o 
  -3  -6   2      422.38      408.24     16.39 o 
  -2  -6   2       49.92       53.26      6.74 o 
  -1  -6   2     1650.48     1710.88     31.33 o 
   0  -6   2     1411.00     1417.04     26.22 o 
   1  -6   2      112.39      100.15      6.74 o 
   2  -6   2     1415.55     1428.99     18.38 o 
   3  -6   2     2376.06     2351.47     36.78 o 
   4  -6   2      870.51      945.36     14.27 o 
   5  -6   2       25.38       33.43      4.25 o 
   6  -6   2        6.96        6.11      2.50 o 
   7  -6   2       31.95       38.54      4.07 o 
   8  -6   2       72.66       75.38      6.59 o 
   9  -6   2      109.04      120.51     12.92 o 
  10  -6   2        4.34       -0.69      6.93 o 
  11  -6   2       79.41       90.38     13.43 o 
  12  -6   2        6.53       -3.72      6.74 o 
  -9  -5   2       23.38       30.95      6.59 o 
  -8  -5   2        0.30        6.68      6.18 o 
  -7  -5   2       27.29       27.10      7.88 o 
  -6  -5   2      177.04      159.21     13.05 o 
  -5  -5   2      175.00      194.95     12.92 o 
  -4  -5   2       11.34       12.23      5.11 o 
  -3  -5   2       12.90       12.23      4.85 o 
  -2  -5   2      871.68      827.14     20.61 o 
  -1  -5   2     1175.50     1149.29     23.13 o 
   0  -5   2      302.07      308.15     10.46 o 
   1  -5   2     1278.69     1198.45     20.42 o 
   2  -5   2      323.13      315.32      7.16 o 
   3  -5   2     3111.60     3085.83     29.19 o 
   4  -5   2     1810.53     1757.09     19.85 o 
   5  -5   2      906.94      945.69     14.07 o 
   6  -5   2      436.41      490.15     13.08 o 
   7  -5   2      219.49      213.16      7.73 o 
   8  -5   2      563.32      550.62     13.23 o 
   9  -5   2      249.33      238.29      9.69 o 
  10  -5   2        2.47       -8.89      5.92 o 
  11  -5   2        0.19        3.03      7.37 o 
  12  -5   2       17.11        6.87      8.95 o 
 -10  -4   2        0.41       -2.40      6.18 o 
  -9  -4   2        8.55       13.53      5.41 o 
  -8  -4   2        3.60        2.71      4.30 o 
  -7  -4   2       52.04       61.54      7.05 o 
  -6  -4   2       65.62       52.41      6.11 o 
  -5  -4   2      375.67      398.92     16.83 o 
  -4  -4   2        7.81        7.06      3.97 o 
  -3  -4   2       72.42       77.27      7.19 o 
  -2  -4   2      228.83      203.02      9.52 o 
  -1  -4   2     2685.76     2684.36     26.36 o 
   0  -4   2     7491.83     7338.88     78.54 o 
   1  -4   2     2145.08     2115.43     40.91 o 
   2  -4   2     1185.06     1170.73     13.51 o 
   3  -4   2      444.37      412.78      7.45 o 
   4  -4   2       28.42       22.46      2.38 o 
   5  -4   2      866.57      894.30     13.45 o 
   6  -4   2       61.45       48.66      5.89 o 
   7  -4   2        0.58        2.68      2.74 o 
   8  -4   2       63.89       78.48      5.93 o 
   9  -4   2       18.87       16.94      4.54 o 
  10  -4   2        2.50        3.18      6.93 o 
  11  -4   2        9.74       -0.76      8.07 o 
  12  -4   2       11.97        7.31      8.07 o 
 -10  -3   2        0.05        3.55      4.78 o 
  -9  -3   2        1.84        9.23      4.84 o 
  -8  -3   2       50.51       58.05      6.84 o 
  -7  -3   2       66.11       59.98      6.55 o 
  -6  -3   2        1.52        4.15      3.51 o 
  -5  -3   2      132.25      119.77      7.02 o 
  -4  -3   2       77.62       66.64      5.01 o 
  -3  -3   2        0.16        3.09      3.09 o 
  -2  -3   2      559.01      608.30     15.13 o 
  -1  -3   2     2383.77     2227.73     30.63 o 
   0  -3   2     2269.21     2348.93     29.25 o 
   1  -3   2     6077.30     5975.61     45.71 o 
   2  -3   2      875.75      761.01      9.20 o 
   3  -3   2       10.63       13.78      1.82 o 
   4  -3   2      670.22      695.99     10.56 o 
   5  -3   2     3268.28     3263.34     32.15 o 
   6  -3   2      129.84      123.06      5.82 o 
   7  -3   2      130.71      139.41      6.76 o 
   8  -3   2      271.59      251.79     12.73 o 
   9  -3   2      140.04      153.19      8.83 o 
  10  -3   2       61.83       55.33      8.48 o 
  11  -3   2      117.14      104.13     14.62 o 
  12  -3   2       15.03       16.26      9.58 o 
 -11  -2   2        1.62        6.00      5.19 o 
 -10  -2   2       11.29        7.55      4.86 o 
  -9  -2   2       76.32       78.73     13.46 o 
  -8  -2   2        6.68        6.91      4.88 o 
  -7  -2   2       29.08       28.37      5.06 o 
  -6  -2   2      844.88      797.23     38.73 o 
  -5  -2   2        0.72        3.72      2.80 o 
  -4  -2   2       50.76       52.45      4.66 o 
  -3  -2   2        3.78        6.39      2.13 o 
  -2  -2   2     1866.35     1852.26     27.67 o 
  -1  -2   2      151.94      142.20      5.67 o 
   0  -2   2     3608.75     3652.01     39.33 o 
   1  -2   2     1211.61     1173.62     11.30 o 
   2  -2   2    13610.76    12615.42    137.63 o 
   3  -2   2      330.64      301.64      5.99 o 
   4  -2   2       42.61       48.22      4.22 o 
   5  -2   2     2264.51     2251.35     25.11 o 
   6  -2   2      455.16      508.19     11.65 o 
   7  -2   2       23.86       23.22      4.06 o 
   8  -2   2       25.02       21.64      5.80 o 
   9  -2   2      254.87      244.33     10.50 o 
  10  -2   2       18.97       16.32      8.57 o 
  11  -2   2        0.57       -6.13      4.08 o 
  12  -2   2        7.23        3.66      8.82 o 
 -11  -1   2        0.00        5.11      4.67 o 
 -10  -1   2        8.09        6.07      4.75 o 
  -9  -1   2       78.43       66.43      8.89 o 
  -8  -1   2       29.18       25.81      5.22 o 
  -7  -1   2      145.11      123.28     15.54 o 
  -6  -1   2        8.26        9.09      6.40 o 
  -5  -1   2      625.74      672.23     13.45 o 
  -4  -1   2       34.78       36.96      3.44 o 
  -3  -1   2       29.32       29.67      6.46 o 
  -2  -1   2        1.57        0.36      1.41 o 
  -1  -1   2      706.91      710.91     11.66 o 
   0  -1   2      105.62      114.02      2.84 o 
   2  -1   2      173.45      181.65      4.92 o 
   3  -1   2      252.81      311.95      6.61 o 
   4  -1   2       89.26       80.99      4.27 o 
   5  -1   2      230.79      234.72      8.98 o 
   6  -1   2       55.34       41.14      4.44 o 
   7  -1   2       87.18      100.29     11.03 o 
   8  -1   2      478.02      459.90     13.60 o 
   9  -1   2       21.72       14.99      4.79 o 
  10  -1   2       47.00       51.27      6.66 o 
  11  -1   2        0.55       -0.02      4.51 o 
 -11   0   2       17.05       17.99      5.54 o 
 -10   0   2       10.91       15.08      5.04 o 
  -9   0   2      214.63      203.27     10.13 o 
  -8   0   2       91.12      111.43      8.60 o 
  -7   0   2       17.79       17.28      4.09 o 
  -6   0   2     1462.61     1461.23     34.73 o 
  -5   0   2      345.21      374.75      9.39 o 
  -4   0   2      978.18      981.40     14.28 o 
  -3   0   2        2.76       -1.21      1.66 o 
  -1   0   2      601.90      549.49      9.33 o 
   0   0   2     8709.32     8391.17     89.63 o 
   1   0   2      961.43      832.36      9.17 o 
   2   0   2    14767.28    14135.20    101.96 o 
   3   0   2      400.66      382.82      8.04 o 
   4   0   2      550.05      586.23     11.30 o 
   5   0   2      193.29      226.33     11.19 o 
   6   0   2        0.32       -1.06      6.02 o 
   7   0   2       28.75       27.01      6.87 o 
   8   0   2        6.79        7.35      4.08 o 
   9   0   2        0.13       -4.13      3.86 o 
  10   0   2        0.88        2.14      4.42 o 
  11   0   2        0.84        8.78      5.35 o 
 -12   1   2        6.12        5.66      7.15 o 
 -11   1   2       10.33       10.60      4.98 o 
 -10   1   2        1.91        6.69      4.98 o 
  -9   1   2        3.23        0.19      3.51 o 
  -8   1   2        9.56       13.02      3.98 o 
  -7   1   2       42.92       52.96      5.11 o 
  -6   1   2        0.16       -0.82      2.37 o 
  -5   1   2       34.98       38.57      4.66 o 
  -4   1   2       30.06       24.53      3.53 o 
  -3   1   2       75.95       80.56      3.81 o 
  -2   1   2      510.90      496.36     10.21 o 
  -1   1   2     7122.69     6724.53     69.02 o 
   0   1   2      282.24      253.38      6.24 o 
   1   1   2    73641.54    59592.57   1125.30 o 
   2   1   2      890.27      876.58     12.39 o 
   3   1   2      164.40      159.09      8.26 o 
   4   1   2     3674.73     3898.06     38.67 o 
   5   1   2        7.63        0.48      2.63 o 
   6   1   2       75.02       63.23      6.18 o 
   7   1   2        1.94       -4.40      3.46 o 
   8   1   2       69.49       69.39      7.02 o 
   9   1   2       35.86       33.86      7.03 o 
  10   1   2        0.00       -1.95      4.09 o 
  11   1   2        0.46        1.28      3.77 o 
 -12   2   2        0.00       -6.40      6.40 o 
 -11   2   2       51.36       48.31      6.60 o 
 -10   2   2       48.97       54.11      6.64 o 
  -9   2   2      440.55      414.11     13.06 o 
  -8   2   2       13.50       21.08      5.07 o 
  -7   2   2       55.96       53.11      4.84 o 
  -6   2   2     1900.69     1935.98     24.34 o 
  -5   2   2      535.27      501.69     12.35 o 
  -4   2   2      973.02      963.21     13.43 o 
  -3   2   2     4119.57     3729.73     34.82 o 
  -2   2   2     9632.55     9393.10     69.26 o 
  -1   2   2     1317.66     1364.34     19.92 o 
   0   2   2      973.62      992.41     16.51 o 
   1   2   2      279.86      287.18      6.66 o 
   2   2   2      784.29      735.31     12.10 o 
   3   2   2      584.23      580.73     11.74 o 
   4   2   2        2.26        3.99      2.27 o 
   5   2   2      323.61      340.80     10.87 o 
   6   2   2      381.58      387.19     12.39 o 
   7   2   2      202.04      185.72      9.76 o 
   8   2   2       33.14       35.73      5.99 o 
   9   2   2      114.98      108.83      7.15 o 
  10   2   2        7.20       19.68      5.60 o 
 -12   3   2       70.93       87.75     11.25 o 
 -11   3   2       36.58       34.06     12.04 o 
 -10   3   2      173.54      182.59     20.86 o 
  -9   3   2       94.03      104.25      7.60 o 
  -8   3   2       14.69       13.21      3.85 o 
  -7   3   2      295.92      319.85     13.61 o 
  -6   3   2     1081.66     1092.65     16.98 o 
  -5   3   2      692.07      685.68     12.15 o 
  -4   3   2      125.77      146.06     12.32 o 
  -3   3   2     3034.41     2921.69     27.33 o 
  -2   3   2     2187.40     1973.95     19.98 o 
  -1   3   2     8101.86     8081.25     85.72 o 
   0   3   2      182.06      163.44      7.44 o 
   1   3   2      335.89      293.91     10.27 o 
   2   3   2      341.08      361.32      9.10 o 
   3   3   2        8.10       18.71     12.54 o 
   4   3   2       21.01       19.19      3.89 o 
   5   3   2       11.85        9.74      3.85 o 
   6   3   2      118.66      110.20     14.97 o 
   7   3   2       34.52       38.01      9.23 o 
   8   3   2        0.09        1.78      4.22 o 
   9   3   2       17.41       18.36      5.55 o 
  10   3   2        0.42        2.75      4.45 o 
 -12   4   2        0.09       -1.06      4.14 o 
 -11   4   2       12.83       14.98      4.97 o 
 -10   4   2        6.16        3.26      4.48 o 
  -9   4   2       88.47       91.19     16.26 o 
  -8   4   2        3.64        9.70      3.60 o 
  -7   4   2      100.72      129.55     11.12 o 
  -6   4   2      138.51      169.95      6.82 o 
  -5   4   2       14.79       24.07      3.26 o 
  -4   4   2      975.18      946.13     14.07 o 
  -3   4   2      125.06      124.42      4.99 o 
  -2   4   2     1392.39     1524.14     18.06 o 
  -1   4   2      285.72      254.14      9.58 o 
   0   4   2     2275.57     2220.10     33.41 o 
   1   4   2      818.87      815.29     19.16 o 
   2   4   2     4146.63     4184.81     56.92 o 
   3   4   2      165.82      170.12     10.21 o 
   4   4   2      226.97      253.25      9.84 o 
   5   4   2       40.18       40.57      5.63 o 
   6   4   2        0.04       -2.64      3.74 o 
   7   4   2        0.62       -1.69      3.57 o 
   8   4   2       64.92       60.83      7.42 o 
   9   4   2        0.24        1.99      4.65 o 
 -13   5   2       10.85        6.56      8.45 o 
 -12   5   2       43.79       40.12     16.26 o 
 -11   5   2       13.37        0.60     11.19 o 
 -10   5   2      254.03      269.21     11.23 o 
  -9   5   2        5.49        4.33      3.91 o 
  -8   5   2      115.16      108.43      6.95 o 
  -7   5   2       37.43       39.47      4.37 o 
  -6   5   2       36.40       39.17      4.14 o 
  -5   5   2     3762.87     3769.83     50.05 o 
  -4   5   2     5859.73     5804.31     50.59 o 
  -3   5   2       41.12       44.94      3.94 o 
  -2   5   2     1054.50     1061.55     21.43 o 
  -1   5   2       44.47       48.53      5.61 o 
   0   5   2      187.36      178.63      9.39 o 
   1   5   2     1330.61     1272.19     26.72 o 
   2   5   2      758.94      746.40     20.93 o 
   3   5   2        4.02        9.64      4.66 o 
   4   5   2       45.99       40.78      7.00 o 
   5   5   2       41.79       37.19      7.82 o 
   6   5   2        8.62       10.46      5.92 o 
   7   5   2       29.72       37.38      8.45 o 
   8   5   2        0.32        3.97      6.81 o 
 -13   6   2       10.41       11.53      9.14 o 
 -12   6   2       27.01       25.46      9.83 o 
 -11   6   2      152.10      159.44      9.63 o 
 -10   6   2        8.41        8.17      4.26 o 
  -9   6   2      233.81      250.20     10.34 o 
  -8   6   2      151.54      155.37     10.59 o 
  -7   6   2        3.74        1.71      5.04 o 
  -6   6   2       86.20       98.84      5.90 o 
  -5   6   2      182.61      217.35      7.85 o 
  -4   6   2       61.94       67.41      5.70 o 
  -3   6   2      713.40      729.89     13.47 o 
  -2   6   2     1241.54     1358.04     26.79 o 
  -1   6   2      236.89      239.64     11.41 o 
   0   6   2     1082.27     1069.74     24.64 o 
   1   6   2       75.65       83.01      8.19 o 
   2   6   2      153.27      179.70     11.41 o 
   3   6   2       30.56       35.49      7.19 o 
   4   6   2       66.93       86.04      9.83 o 
   5   6   2       61.02       61.52      9.14 o 
   6   6   2        0.08       -6.37      5.36 o 
   7   6   2        0.08        0.44      5.86 o 
   8   6   2        5.59        9.90      7.00 o 
 -13   7   2        5.08       16.32      9.71 o 
 -12   7   2        0.00       11.91      8.38 o 
 -11   7   2       43.41       52.95      6.57 o 
 -10   7   2       13.84       17.73      4.92 o 
  -9   7   2      468.56      494.75     14.18 o 
  -8   7   2      101.79      105.27      6.94 o 
  -7   7   2        1.74        3.77      3.13 o 
  -6   7   2       93.53      118.15      6.58 o 
  -5   7   2      136.72      133.70      6.74 o 
  -4   7   2       24.78       34.50      3.94 o 
  -3   7   2      311.64      341.77      9.80 o 
  -2   7   2      420.39      461.32     16.01 o 
  -1   7   2       23.83       30.76      5.74 o 
   0   7   2      366.32      409.13     16.01 o 
   1   7   2      207.49      218.15     13.24 o 
   2   7   2        2.98        5.61      5.23 o 
   3   7   2        0.20        0.38      4.73 o 
   4   7   2       67.46       88.05     10.40 o 
   5   7   2       51.65       48.91      9.14 o 
   6   7   2        8.47       10.15      7.44 o 
   7   7   2        7.88        0.19      6.30 o 
 -13   8   2        0.11        6.37      8.95 o 
 -12   8   2       11.31        1.39      7.69 o 
 -11   8   2        0.75       -7.75      6.05 o 
 -10   8   2        2.90        6.15      4.08 o 
  -9   8   2      983.97      973.27     29.84 o 
  -8   8   2      156.20      160.58      8.52 o 
  -7   8   2        0.07       -1.72      3.15 o 
  -6   8   2       80.85       65.89      5.79 o 
  -5   8   2        7.03        4.29      3.30 o 
  -4   8   2        0.68       -3.40      2.59 o 
  -3   8   2        0.00       -3.41      2.63 o 
  -2   8   2      548.79      530.65     18.53 o 
  -1   8   2      645.24      635.47     20.67 o 
   0   8   2        2.60        5.11      4.73 o 
   1   8   2       82.10      108.22     10.40 o 
   2   8   2      312.37      290.63     16.14 o 
   3   8   2      194.51      182.09     14.31 o 
   4   8   2      105.83      110.81     12.42 o 
   5   8   2       24.68       33.78      9.33 o 
   6   8   2       10.68        1.32      6.49 o 
 -12   9   2        1.01       -0.25      7.50 o 
 -11   9   2        0.55       -9.08      6.05 o 
 -10   9   2        4.89        8.14      4.39 o 
  -9   9   2       94.29       97.98      7.54 o 
  -8   9   2      185.55      210.17     22.38 o 
  -7   9   2        4.79        6.94      3.88 o 
  -6   9   2      338.19      338.47     27.13 o 
  -5   9   2       58.61       49.29      5.62 o 
  -4   9   2     1202.90     1192.79     21.26 o 
  -3   9   2       37.22       31.28      4.79 o 
  -2   9   2      107.76      121.96     10.84 o 
  -1   9   2      181.49      177.30     12.48 o 
   0   9   2      418.40      395.01     18.15 o 
   1   9   2        3.10       -2.33      5.29 o 
   2   9   2        9.87        5.29      6.11 o 
   3   9   2      101.41      108.16     12.80 o 
   4   9   2       14.69       32.71      9.33 o 
   5   9   2        2.81        2.65      6.93 o 
 -12  10   2        0.03       -9.58      6.87 o 
 -11  10   2       24.51       18.85      9.01 o 
 -10  10   2       92.51       89.44     12.29 o 
  -9  10   2       25.94       35.94      5.63 o 
  -8  10   2      193.47      208.42     10.12 o 
  -7  10   2      378.96      363.05     12.67 o 
  -6  10   2        0.33        2.13      3.83 o 
  -5  10   2       22.31       19.54      4.61 o 
  -4  10   2      346.14      338.34     12.57 o 
  -3  10   2        3.12        2.49      3.51 o 
  -2  10   2       23.63       30.88      7.63 o 
  -1  10   2       65.63       54.65      8.95 o 
   0  10   2        4.86        2.96      5.86 o 
   1  10   2        0.28       -6.56      5.04 o 
   2  10   2        1.69        4.22      6.81 o 
   3  10   2       56.38       46.39     10.02 o 
   4  10   2       14.17       10.72      7.50 o 
 -12  11   2        0.00        8.19      8.32 o 
 -11  11   2        7.39        7.82      7.75 o 
 -10  11   2        8.33        2.33      6.87 o 
  -9  11   2      152.99      149.19     14.56 o 
  -8  11   2      210.38      222.60     10.70 o 
  -7  11   2      229.06      226.71     13.87 o 
  -6  11   2      188.08      161.85      9.63 o 
  -5  11   2      349.53      320.37     12.50 o 
  -4  11   2      876.90      835.45     19.93 o 
  -3  11   2      133.03      126.90      8.93 o 
  -2  11   2        3.75        0.13      5.80 o 
  -1  11   2       75.23       63.66      9.90 o 
   0  11   2        9.67        2.58      6.56 o 
   1  11   2        2.31        8.51      7.19 o 
   2  11   2        6.57        4.60      7.50 o 
   3  11   2        3.32       12.54      8.32 o 
 -11  12   2       10.93        6.68      7.63 o 
 -10  12   2        2.11       -2.14      6.74 o 
  -9  12   2        9.33       10.65      7.82 o 
  -8  12   2        5.76       11.51      6.37 o 
  -7  12   2      117.89      134.34     12.83 o 
  -6  12   2       12.76        3.07      4.63 o 
  -5  12   2       71.16       71.54      7.38 o 
  -4  12   2       33.56       49.81      6.88 o 
  -3  12   2      170.16      163.93     10.35 o 
  -2  12   2        0.04       -8.64      6.11 o 
  -1  12   2        0.43       -4.29      6.11 o 
   0  12   2        1.84        1.76      6.81 o 
   1  12   2       13.32       16.83      8.45 o 
   2  12   2       38.55       45.32     11.60 o 
 -10  13   2        0.17       -3.59      6.62 o 
  -9  13   2        0.33       -0.88      6.74 o 
  -8  13   2       25.47       25.15      8.82 o 
  -7  13   2        1.76        2.23      4.88 o 
  -6  13   2       41.08       51.35      7.34 o 
  -5  13   2       39.74       46.27      7.08 o 
  -4  13   2       32.15       29.47      6.24 o 
  -3  13   2        0.21        2.35      4.50 o 
  -2  13   2        6.79       11.03      8.45 o 
  -1  13   2       93.73      101.48     13.43 o 
   0  13   2        0.17       -7.56      6.30 o 
   1  13   2        5.02       -0.69      8.00 o 
  -9  14   2       10.01       -1.70      7.44 o 
  -8  14   2        0.12        6.49      7.82 o 
  -7  14   2        3.01       -3.84      6.05 o 
  -6  14   2       13.68        9.79      5.77 o 
  -5  14   2        2.29        6.50      5.15 o 
  -4  14   2       41.60       36.58      7.01 o 
  -3  14   2        3.97        4.75      5.23 o 
  -2  14   2        0.15        0.44      4.81 o 
  -1  14   2        9.55        6.18      8.95 o 
  -7  15   2        4.28        8.19      8.51 o 
  -6  15   2        2.61       12.08      8.73 o 
  -5  15   2       12.41       10.97      9.20 o 
   2 -15   3        3.47        9.39      5.59 o 
   3 -15   3        4.42       -4.29      5.86 o 
   4 -15   3        3.41       -8.89      5.92 o 
   5 -15   3        0.01        9.27      7.69 o 
   6 -15   3       73.63       41.73     11.41 o 
   7 -15   3        0.32        6.24      8.38 o 
   8 -15   3        7.71       12.23      9.14 o 
   0 -14   3        1.32        3.03      7.56 o 
   1 -14   3        0.05       -5.88      3.92 o 
   2 -14   3        4.24        2.17      4.36 o 
   3 -14   3      149.99      171.99     11.16 o 
   4 -14   3        0.31        0.19      6.68 o 
   5 -14   3       46.69       46.33     11.03 o 
   6 -14   3       10.52       23.64      9.14 o 
   7 -14   3       20.78        0.00      6.74 o 
   8 -14   3        1.58        5.04      7.50 o 
   9 -14   3       10.02       31.96     10.40 o 
  10 -14   3        9.22        5.55      8.19 o 
  -2 -13   3        0.03       -0.50      6.74 o 
  -1 -13   3       26.44       36.81      9.90 o 
   0 -13   3        4.75        2.77      7.19 o 
   1 -13   3       50.17       48.47     13.14 o 
   2 -13   3       41.60       52.44     11.76 o 
   3 -13   3        8.31        7.50      5.29 o 
   4 -13   3       32.49       36.62      9.52 o 
   5 -13   3       11.28        7.31      7.69 o 
   6 -13   3       12.96        8.45      6.74 o 
   7 -13   3       59.58       79.29     12.42 o 
   8 -13   3        6.19        9.20      7.25 o 
   9 -13   3        4.05        2.14      6.68 o 
  10 -13   3        1.03        8.38      8.64 o 
  11 -13   3        2.85        0.76      8.26 o 
  -3 -12   3       12.30       -1.20      6.49 o 
  -2 -12   3        5.54        6.87      7.31 o 
  -1 -12   3       19.74       24.96      8.32 o 
   0 -12   3      163.82      130.66     12.61 o 
   1 -12   3       55.35       53.76      9.14 o 
   2 -12   3      511.90      503.80     15.74 o 
   3 -12   3      274.06      259.52     11.60 o 
   4 -12   3       10.33        8.08      4.61 o 
   5 -12   3       70.98       65.93     11.22 o 
   6 -12   3      325.98      305.44     19.48 o 
   7 -12   3      276.22      291.83     19.67 o 
   8 -12   3       49.80       30.76      9.08 o 
   9 -12   3       13.30       11.79      7.50 o 
  10 -12   3       25.38       20.04      8.76 o 
  11 -12   3       14.58       12.92      8.89 o 
  -4 -11   3       22.70       36.49      9.77 o 
  -3 -11   3       18.66       14.75      8.00 o 
  -2 -11   3       40.54       39.65      9.08 o 
  -1 -11   3        9.73        2.58      5.86 o 
   0 -11   3        2.97        6.62      5.55 o 
   1 -11   3       51.61       39.02      7.88 o 
   2 -11   3      135.72      132.74      8.89 o 
   3 -11   3      218.89      208.18      9.93 o 
   4 -11   3        0.04        0.51      3.72 o 
   5 -11   3        9.39        0.72      3.35 o 
   6 -11   3        6.07        0.82      5.29 o 
   7 -11   3      314.83      343.07     20.23 o 
   8 -11   3       91.13       80.80     11.53 o 
   9 -11   3        0.89       -1.64      6.49 o 
  10 -11   3       22.60       21.12      9.14 o 
  11 -11   3        3.43        1.76      6.81 o 
  12 -11   3        1.60        2.27      8.32 o 
  -5 -10   3       20.21        4.22      7.25 o 
  -4 -10   3        0.09        6.24      7.31 o 
  -3 -10   3        3.82       -0.32      5.55 o 
  -2 -10   3        1.92       13.43      6.30 o 
  -1 -10   3       10.58        6.81      5.55 o 
   0 -10   3       64.79       75.07      8.82 o 
   1 -10   3        0.02        2.21      5.11 o 
   2 -10   3       81.52       83.19      6.63 o 
   3 -10   3      176.69      174.77      8.50 o 
   4 -10   3       34.89       37.47      4.95 o 
   5 -10   3       50.31       46.89      5.25 o 
   6 -10   3       50.66       45.76      8.82 o 
   7 -10   3      606.46      570.36     24.20 o 
   8 -10   3       15.09       23.32      7.94 o 
   9 -10   3       72.16       59.88     10.53 o 
  10 -10   3       14.45       16.01      8.19 o 
  11 -10   3        0.54       -5.86      7.00 o 
  12 -10   3       37.60       29.43     11.72 o 
  -6  -9   3        0.22       -6.43      5.74 o 
  -5  -9   3       18.16       12.73      7.19 o 
  -4  -9   3      109.35      107.78     12.23 o 
  -3  -9   3       78.65       99.27     11.03 o 
  -2  -9   3      128.83      125.74     11.60 o 
  -1  -9   3       44.96       48.85      7.50 o 
   0  -9   3        2.39       12.10      5.61 o 
   1  -9   3       10.03        9.45      4.92 o 
   2  -9   3       78.68       92.90      8.29 o 
   3  -9   3       43.94       45.77      4.85 o 
   4  -9   3       13.90       13.74      3.72 o 
   5  -9   3      189.26      231.40      8.50 o 
   6  -9   3        3.77        3.95      3.15 o 
   7  -9   3       54.55       53.26      8.95 o 
   8  -9   3        1.71        5.11      6.37 o 
   9  -9   3      141.54      134.63     14.06 o 
  10  -9   3        1.34        3.91      7.19 o 
  11  -9   3       28.53       23.32      9.90 o 
  12  -9   3        1.21        8.26      8.70 o 
  -7  -8   3        1.04        1.83      6.68 o 
  -6  -8   3        1.85        5.11      7.12 o 
  -5  -8   3        1.78        9.14      6.56 o 
  -4  -8   3        3.24       -5.74      4.29 o 
  -3  -8   3       99.05      103.37     10.34 o 
  -2  -8   3       90.61       77.65      8.95 o 
  -1  -8   3       39.78       44.56      6.87 o 
   0  -8   3      177.56      181.78     11.09 o 
   1  -8   3        4.80       11.72      4.54 o 
   2  -8   3       95.57      101.40      6.52 o 
   3  -8   3       45.89       51.20      6.81 o 
   4  -8   3        3.48        1.11      2.57 o 
   5  -8   3      372.27      348.52      9.48 o 
   6  -8   3        5.28       -2.25      2.48 o 
   7  -8   3      160.58      169.74     13.30 o 
   8  -8   3       53.15       62.78      9.83 o 
   9  -8   3      121.82      107.34     12.92 o 
  10  -8   3        3.98       -1.95      6.81 o 
  11  -8   3        0.08        3.53      8.38 o 
  12  -8   3        2.55        2.14      8.82 o 
  -8  -7   3       11.42       14.06      7.63 o 
  -7  -7   3        3.42       -5.17      5.36 o 
  -6  -7   3       17.13        7.44      6.68 o 
  -5  -7   3        2.93        2.71      4.92 o 
  -4  -7   3        2.22        2.52      4.85 o 
  -3  -7   3      487.22      465.92     18.28 o 
  -2  -7   3        9.38        9.77      4.85 o 
  -1  -7   3     5821.43     5920.02     75.82 o 
   0  -7   3       17.68       15.95      4.54 o 
   1  -7   3      172.80      197.09      9.58 o 
   2  -7   3       72.46       80.14      4.86 o 
   3  -7   3      638.10      597.44     14.37 o 
   4  -7   3       71.06       82.67      4.75 o 
   5  -7   3       28.10       25.53      3.27 o 
   6  -7   3       12.45       11.84      2.87 o 
   7  -7   3       58.90       66.89      4.89 o 
   8  -7   3      112.14      103.56     12.04 o 
   9  -7   3      135.01      149.44     14.56 o 
  10  -7   3       84.16       81.31     12.73 o 
  11  -7   3       27.47       41.66     11.41 o 
  12  -7   3        6.76        0.63      7.56 o 
  -9  -6   3        0.17        3.47      6.43 o 
  -8  -6   3        1.78       -2.78      5.29 o 
  -7  -6   3        5.61        6.10      4.37 o 
  -6  -6   3        0.05        1.32      5.42 o 
  -5  -6   3        0.52       -5.80      4.35 o 
  -4  -6   3        8.80        3.28      4.54 o 
  -3  -6   3        0.18        1.77      2.84 o 
  -2  -6   3      426.75      448.27     15.82 o 
  -1  -6   3      921.44      827.33     20.23 o 
   0  -6   3       22.63       19.29      3.97 o 
   1  -6   3      945.62      880.45     14.05 o 
   2  -6   3       93.12       99.93     11.88 o 
   3  -6   3        0.41       -1.93      1.78 o 
   4  -6   3     4353.63     4482.91     40.33 o 
   5  -6   3      816.80      877.24     13.50 o 
   6  -6   3      480.22      463.25     11.19 o 
   7  -6   3        1.07        5.64      3.03 o 
   8  -6   3      252.41      229.48      9.77 o 
   9  -6   3       30.72       22.31      8.57 o 
  10  -6   3      368.82      331.66     21.18 o 
  11  -6   3      119.42      126.06     15.25 o 
  12  -6   3        4.09       14.43      8.76 o 
  -9  -5   3        9.81        7.88      7.82 o 
  -8  -5   3       22.37       23.83      8.13 o 
  -7  -5   3        3.54        1.64      5.55 o 
  -6  -5   3      284.98      298.76     16.51 o 
  -5  -5   3      192.26      202.45     12.86 o 
  -4  -5   3      213.42      244.30     13.30 o 
  -3  -5   3       70.06       76.52      7.63 o 
  -2  -5   3       85.77       91.52      7.50 o 
  -1  -5   3     1366.18     1368.13     25.15 o 
   0  -5   3        7.24        2.27      2.52 o 
   1  -5   3       21.84        8.53      3.59 o 
   2  -5   3     4520.78     4591.34     39.09 o 
   3  -5   3      100.99      101.96      4.13 o 
   4  -5   3       20.72       30.99      3.25 o 
   5  -5   3      154.74      172.28      5.59 o 
   6  -5   3      182.13      174.66      6.26 o 
   7  -5   3        0.17        3.02      3.62 o 
   8  -5   3      134.53      147.10      7.26 o 
   9  -5   3       63.56       46.14     10.27 o 
  10  -5   3       21.30        1.76      6.93 o 
  11  -5   3       14.29       21.12      9.52 o 
  12  -5   3        8.24        0.50      9.01 o 
 -10  -4   3        0.03        1.26      6.87 o 
  -9  -4   3        3.39        4.35      6.11 o 
  -8  -4   3       17.12       26.79      8.00 o 
  -7  -4   3       36.44       51.18      8.45 o 
  -6  -4   3      214.39      236.24     14.56 o 
  -5  -4   3      256.80      289.87     14.50 o 
  -4  -4   3        2.36       -1.70      3.21 o 
  -3  -4   3     1601.07     1714.48     31.96 o 
  -2  -4   3      146.93      152.91      8.51 o 
  -1  -4   3        0.08        0.32      2.46 o 
   0  -4   3     5498.39     5397.31     59.94 o 
   1  -4   3      289.30      271.58      6.40 o 
   2  -4   3     2569.24     2484.04     22.63 o 
   3  -4   3       22.99       23.68      3.97 o 
   4  -4   3      923.83      897.35     11.82 o 
   5  -4   3     4253.60     4431.51     45.48 o 
   6  -4   3        5.23        8.00      2.42 o 
   7  -4   3      148.43      142.70      6.64 o 
   8  -4   3       92.54       97.90      6.52 o 
   9  -4   3        0.17       -4.15      3.41 o 
  10  -4   3      358.55      366.01     21.87 o 
  11  -4   3       56.77       82.38     13.43 o 
  12  -4   3        5.47        8.00      8.89 o 
 -10  -3   3       88.80       78.34      8.52 o 
  -9  -3   3       37.30       41.74      6.73 o 
  -8  -3   3       30.48       33.15      8.60 o 
  -7  -3   3       83.39       79.19      7.11 o 
  -6  -3   3      299.64      329.47     14.28 o 
  -5  -3   3      191.63      187.18      8.11 o 
  -4  -3   3       29.05       29.44      2.36 o 
  -3  -3   3      251.04      246.89     10.53 o 
  -2  -3   3      756.22      705.87     16.26 o 
  -1  -3   3     9311.02     8605.09     90.45 o 
   0  -3   3    52994.45    47488.65    461.38 o 
   1  -3   3     2338.72     2190.34     19.45 o 
   2  -3   3      879.26      865.66     10.46 o 
   3  -3   3      277.29      240.02      5.55 o 
   4  -3   3      378.86      350.75      7.12 o 
   5  -3   3      290.65      281.13     10.81 o 
   6  -3   3       29.33       33.88      3.75 o 
   7  -3   3       51.59       42.35      6.05 o 
   8  -3   3      179.04      175.15     11.50 o 
   9  -3   3      149.51      150.10     13.11 o 
  10  -3   3        6.89       10.08      8.19 o 
  11  -3   3        0.10       -0.82      7.12 o 
  12  -3   3        3.22       -2.71      7.56 o 
 -11  -2   3        3.14       -1.26      5.61 o 
 -10  -2   3        0.17       -2.81      4.27 o 
  -9  -2   3        2.64        2.19      4.08 o 
  -8  -2   3       19.49       23.72     11.63 o 
  -7  -2   3       49.80       47.48      5.48 o 
  -6  -2   3        1.16        2.04      3.15 o 
  -5  -2   3      603.91      620.96     17.46 o 
  -4  -2   3       83.43       83.48      4.99 o 
  -3  -2   3       11.62       17.98      8.73 o 
  -2  -2   3     9338.13     8663.20    175.25 o 
  -1  -2   3    18481.92    16877.06    164.51 o 
   0  -2   3     2424.55     2326.13     36.21 o 
   1  -2   3     8897.07     8574.27     93.22 o 
   2  -2   3     7736.79     7357.11     56.86 o 
   3  -2   3      530.75      563.80     11.12 o 
   4  -2   3      158.10      171.04      5.37 o 
   5  -2   3        1.04        1.90      3.12 o 
   6  -2   3       24.51       23.07      3.58 o 
   7  -2   3      207.54      208.65      8.50 o 
   8  -2   3      627.01      639.91     15.55 o 
   9  -2   3       48.87       35.89     13.14 o 
  10  -2   3       30.70       22.88      5.43 o 
  11  -2   3        1.41       -0.57      6.56 o 
 -11  -1   3       58.53       56.30      7.51 o 
 -10  -1   3       23.23       35.08      6.12 o 
  -9  -1   3       54.84       61.12     10.40 o 
  -8  -1   3       41.83       42.27      5.68 o 
  -7  -1   3        1.70        4.86      3.67 o 
  -6  -1   3      423.54      426.74     11.52 o 
  -5  -1   3      160.46      135.61      7.15 o 
  -4  -1   3      202.52      236.92      7.11 o 
  -3  -1   3     1377.76     1337.57     16.22 o 
  -2  -1   3      869.78      795.23     10.18 o 
  -1  -1   3       52.61       81.37      3.91 o 
   0  -1   3      461.58      469.55      5.90 o 
   1  -1   3     2055.07     2058.84     18.50 o 
   2  -1   3     2118.55     1988.07     31.17 o 
   3  -1   3     1287.41     1241.49     14.85 o 
   4  -1   3      484.32      423.43      9.73 o 
   5  -1   3     1871.43     1901.04     17.80 o 
   6  -1   3        1.02        6.30      2.98 o 
   7  -1   3      582.12      549.81     14.47 o 
   8  -1   3      111.46      104.17      7.56 o 
   9  -1   3       39.34       50.31      6.39 o 
  10  -1   3       81.73       86.48      8.45 o 
  11  -1   3       19.08       40.09     11.03 o 
 -12   0   3       46.15       59.36      7.85 o 
 -11   0   3       79.02       77.97     12.70 o 
 -10   0   3      104.87      109.30      8.65 o 
  -9   0   3       49.56       45.75     11.63 o 
  -8   0   3        3.61        5.31      3.62 o 
  -7   0   3       12.32       10.19      7.03 o 
  -6   0   3        0.04        1.09      2.51 o 
  -5   0   3       63.62       63.69      4.88 o 
  -4   0   3      159.28      160.58      6.81 o 
  -3   0   3     1333.01     1499.98     38.45 o 
  -2   0   3       47.26       48.97      2.75 o 
  -1   0   3     3893.66     3589.31     29.42 o 
   0   0   3      153.01      139.80      4.22 o 
   1   0   3        0.10       -0.31      1.29 o 
   2   0   3     8397.07     8117.38     62.05 o 
   3   0   3      671.14      694.05     20.42 o 
   4   0   3     2893.43     3109.78     31.90 o 
   5   0   3     1301.62     1404.65     20.45 o 
   6   0   3        4.68        7.71      3.42 o 
   7   0   3       50.93       39.29      5.16 o 
   8   0   3       46.27       50.55      5.89 o 
   9   0   3       15.74       20.97      5.27 o 
  10   0   3        0.01       -2.61      4.14 o 
  11   0   3        4.81        2.55      4.50 o 
 -12   1   3        5.32        3.67      4.53 o 
 -11   1   3      120.27      125.29      9.36 o 
 -10   1   3       90.71       89.47      7.63 o 
  -9   1   3        6.13        9.14      6.15 o 
  -8   1   3      149.64      163.29      8.39 o 
  -7   1   3       54.22       72.26      5.71 o 
  -6   1   3       77.86       77.63      5.27 o 
  -5   1   3      141.72      116.44      5.41 o 
  -4   1   3     3631.79     3572.87     32.74 o 
  -3   1   3     1424.74     1333.61     14.78 o 
  -2   1   3     2406.17     2334.29     25.91 o 
  -1   1   3     1760.77     1719.59     24.87 o 
   0   1   3      130.67      118.42      3.71 o 
   1   1   3    10916.35    10799.59    109.72 o 
   2   1   3      403.13      347.84      5.92 o 
   3   1   3     2727.08     2740.59     28.70 o 
   4   1   3      352.00      321.04      7.22 o 
   5   1   3       22.16       25.15      3.95 o 
   6   1   3       16.74       14.96      4.07 o 
   7   1   3      103.52       84.91      7.00 o 
   8   1   3        7.84       -0.92      5.52 o 
   9   1   3      136.21      127.25      7.19 o 
  10   1   3       17.67       23.88      5.69 o 
 -12   2   3        7.72        3.62      4.80 o 
 -11   2   3        4.61        2.54      4.27 o 
 -10   2   3       87.77       95.55     14.06 o 
  -9   2   3       17.31       11.24      4.41 o 
  -8   2   3       10.27        4.20      3.44 o 
  -7   2   3       87.54      101.03      8.89 o 
  -6   2   3      435.95      458.38     10.85 o 
  -5   2   3      142.74      112.08      5.23 o 
  -4   2   3       17.07       18.66      2.58 o 
  -3   2   3      657.22      682.27      9.95 o 
  -2   2   3     7386.43     7056.26     75.64 o 
  -1   2   3      401.53      377.17      9.96 o 
   0   2   3     9465.54     8606.54     89.94 o 
   1   2   3     4141.09     3803.90     34.12 o 
   2   2   3     2405.13     2536.33     26.83 o 
   3   2   3      415.32      502.34     11.19 o 
   4   2   3      450.39      425.17     11.26 o 
   5   2   3      218.36      226.66      9.10 o 
   6   2   3       51.68       50.99      6.62 o 
   7   2   3       81.64       74.24      7.02 o 
   8   2   3       12.04        7.70      4.19 o 
   9   2   3        0.39        2.96      4.13 o 
  10   2   3        0.02        4.03      4.95 o 
 -12   3   3        0.60        8.38      5.01 o 
 -11   3   3       34.42       25.79      5.43 o 
 -10   3   3       90.03       98.05      7.84 o 
  -9   3   3      507.09      509.69     14.34 o 
  -8   3   3       19.60       24.35      4.24 o 
  -7   3   3       34.35       34.23      6.71 o 
  -6   3   3     1174.40     1174.89     23.79 o 
  -5   3   3       58.67       63.54      4.32 o 
  -4   3   3       56.49       51.88      3.56 o 
  -3   3   3      179.56      174.63      5.31 o 
  -2   3   3     2438.73     2397.30     25.40 o 
  -1   3   3     1350.28     1509.44     24.39 o 
   0   3   3      672.96      596.83     14.37 o 
   1   3   3       28.94       25.02      4.10 o 
   2   3   3     1909.60     1917.81     23.80 o 
   3   3   3       26.26       18.91      3.54 o 
   4   3   3        6.25        2.74      2.94 o 
   5   3   3      275.98      294.80     11.00 o 
   6   3   3       34.65       37.03      5.69 o 
   7   3   3       82.19       91.99     23.76 o 
   8   3   3        0.10        0.72      5.39 o 
   9   3   3        1.59        3.98      5.80 o 
 -13   4   3        1.67       -2.14      5.99 o 
 -12   4   3        3.62        5.93      4.48 o 
 -11   4   3        0.42       -3.55      8.79 o 
 -10   4   3      835.88      853.06     21.78 o 
  -9   4   3       24.78       20.09      4.88 o 
  -8   4   3       81.31       91.73      8.73 o 
  -7   4   3      313.02      311.26      9.76 o 
  -6   4   3      532.48      562.82     12.32 o 
  -5   4   3     5719.16     5900.77     51.52 o 
  -4   4   3       74.13       56.02      3.86 o 
  -3   4   3     1451.99     1496.81     18.16 o 
  -2   4   3      162.08      176.23      8.57 o 
  -1   4   3      940.30     1035.20     20.93 o 
   0   4   3      866.03      920.49     19.98 o 
   1   4   3       97.07      106.33      7.69 o 
   2   4   3      892.41      828.65     20.93 o 
   3   4   3        0.71       16.09      9.17 o 
   4   4   3      118.70      108.11      7.28 o 
   5   4   3      337.79      309.00     12.51 o 
   6   4   3       55.69       61.34      6.82 o 
   7   4   3       44.12       44.71      6.60 o 
   8   4   3       83.78       79.43      8.39 o 
   9   4   3       16.54       14.08      6.87 o 
 -12   5   3       16.45       12.41      8.23 o 
 -11   5   3      110.47      111.80      8.42 o 
 -10   5   3       42.17       53.87      6.29 o 
  -9   5   3        2.99        1.06      3.44 o 
  -8   5   3       45.86       48.91      8.32 o 
  -7   5   3       13.91       12.91      3.42 o 
  -6   5   3        2.66        6.03      2.70 o 
  -5   5   3     1363.82     1384.89     19.51 o 
  -4   5   3     1108.71     1144.10     35.86 o 
  -3   5   3       39.27       60.44      4.09 o 
  -2   5   3      980.22     1075.35     22.50 o 
  -1   5   3        1.13        4.92      3.34 o 
   0   5   3     1687.48     1797.04     32.08 o 
   1   5   3      145.86      127.32      9.01 o 
   2   5   3      427.44      461.63     16.77 o 
   3   5   3      116.11      117.99     10.08 o 
   4   5   3      113.79      104.19     10.27 o 
   5   5   3       30.30       27.35      7.37 o 
   6   5   3        1.88       13.68      6.24 o 
   7   5   3        0.33       -2.58      5.48 o 
   8   5   3       22.94       28.55      8.51 o 
 -12   6   3       12.33       28.27      6.33 o 
 -11   6   3       49.01       54.15     13.68 o 
 -10   6   3        3.30        4.87      4.00 o 
  -9   6   3        5.83        0.49      4.57 o 
  -8   6   3      424.63      398.09     11.91 o 
  -7   6   3        0.14       -0.21      2.83 o 
  -6   6   3       51.19       65.66      5.17 o 
  -5   6   3     1361.57     1347.78     20.11 o 
  -4   6   3      493.52      492.77     11.23 o 
  -3   6   3      221.97      241.26      7.87 o 
  -2   6   3        4.12        3.28      4.03 o 
  -1   6   3      233.01      218.84     11.16 o 
   0   6   3       62.27       71.79      7.69 o 
   1   6   3      100.81      100.22      8.95 o 
   2   6   3       84.72      101.29      9.58 o 
   3   6   3        6.44        4.85      4.79 o 
   4   6   3      323.61      322.71     16.70 o 
   5   6   3       13.87       19.22      7.25 o 
   6   6   3        0.46        3.09      5.61 o 
   7   6   3       15.44       16.26      8.13 o 
   8   6   3        0.92       14.24      8.26 o 
 -12   7   3       47.35       62.46     11.85 o 
 -11   7   3        1.53        2.42      4.25 o 
 -10   7   3       10.15       11.28      6.56 o 
  -9   7   3      209.13      196.87      9.64 o 
  -8   7   3       31.96       30.70      4.65 o 
  -7   7   3       94.12       93.59      6.50 o 
  -6   7   3        2.38        3.01      2.87 o 
  -5   7   3      291.94      256.57      9.83 o 
  -4   7   3      466.42      473.14     11.90 o 
  -3   7   3        4.00        2.90      2.50 o 
  -2   7   3      314.05      317.73     14.18 o 
  -1   7   3      143.08      134.57      9.90 o 
   0   7   3      206.98      214.81     12.35 o 
   1   7   3       66.47       65.36      8.13 o 
   2   7   3      134.33      132.43     11.41 o 
   3   7   3       45.85       40.15      8.57 o 
   4   7   3       76.09       84.52     11.09 o 
   5   7   3       20.82       16.20      6.81 o 
   6   7   3       19.93       28.80      8.89 o 
   7   7   3       27.82       26.28      8.70 o 
 -12   8   3       17.62       10.34      8.32 o 
 -11   8   3        6.97        6.85      5.26 o 
 -10   8   3      122.16      129.91      8.58 o 
  -9   8   3       43.17       49.68      6.29 o 
  -8   8   3        4.31        4.75      3.98 o 
  -7   8   3       18.98       20.36      4.43 o 
  -6   8   3      139.43      127.66      7.57 o 
  -5   8   3        2.20        6.35      3.55 o 
  -4   8   3      958.37     1022.97     18.76 o 
  -3   8   3      673.01      737.33     25.21 o 
  -2   8   3      119.75      126.63     10.78 o 
  -1   8   3       11.50       13.36      5.67 o 
   0   8   3        0.20       12.42      5.80 o 
   1   8   3        7.74        5.80      5.29 o 
   2   8   3        1.55       -1.83      5.17 o 
   3   8   3       62.81       62.27      9.83 o 
   4   8   3      112.35      139.17     13.74 o 
   5   8   3        3.42        6.81      7.06 o 
   6   8   3        0.83       -3.91      5.74 o 
 -12   9   3        8.14       10.02      8.51 o 
 -11   9   3       31.42       39.52      9.71 o 
 -10   9   3        2.12        0.49      3.88 o 
  -9   9   3      339.77      312.03     12.06 o 
  -8   9   3     1152.73     1199.30     22.76 o 
  -7   9   3      187.32      207.33     10.49 o 
  -6   9   3        0.06        0.01      3.59 o 
  -5   9   3      194.49      186.87      8.93 o 
  -4   9   3      121.71      144.26      8.27 o 
  -3   9   3      138.21      144.12      8.20 o 
  -2   9   3       15.97        1.83      5.55 o 
  -1   9   3       20.22       25.59      7.12 o 
   0   9   3       24.61       20.17      7.44 o 
   1   9   3       31.74       23.19      8.13 o 
   2   9   3       33.90       23.32      8.07 o 
   3   9   3        7.62        2.14      6.68 o 
   4   9   3        0.56       -1.89      6.24 o 
   5   9   3       11.15       14.62      8.26 o 
 -12  10   3        2.57        7.63      8.19 o 
 -11  10   3        2.49        5.61      7.12 o 
 -10  10   3        0.60       -2.01      3.94 o 
  -9  10   3        5.13        5.79      4.06 o 
  -8  10   3        0.52       -2.19      3.78 o 
  -7  10   3       11.58       24.90     13.77 o 
  -6  10   3       11.51       13.27      4.38 o 
  -5  10   3      161.98      166.35      9.18 o 
  -4  10   3        0.06        7.95      4.73 o 
  -3  10   3        9.79        7.99      4.22 o 
  -2  10   3       62.82       74.25      9.96 o 
  -1  10   3       80.81       81.25     10.34 o 
   0  10   3       71.63       74.19     10.34 o 
   1  10   3        0.27        3.47      6.24 o 
   2  10   3       64.90       68.64     11.28 o 
   3  10   3       11.56       16.32      8.45 o 
   4  10   3        0.00        0.82      7.19 o 
 -12  11   3       16.11       17.02      9.39 o 
 -11  11   3        0.30       -5.99      6.81 o 
 -10  11   3        3.78       12.54      7.82 o 
  -9  11   3       27.09       28.40      5.83 o 
  -8  11   3        7.57       10.08      4.52 o 
  -7  11   3      249.28      272.60     11.59 o 
  -6  11   3      110.77      107.62     13.39 o 
  -5  11   3       23.69       17.71      5.33 o 
  -4  11   3      257.64      268.17     11.92 o 
  -3  11   3       24.33       21.87      5.25 o 
  -2  11   3        0.05        0.06      5.86 o 
  -1  11   3       82.00       96.94     11.98 o 
   0  11   3        4.08       -0.32      6.30 o 
   1  11   3        2.81       11.98      7.63 o 
   2  11   3        5.87       -1.89      6.43 o 
   3  11   3        3.93        2.71      7.31 o 
 -11  12   3       27.87       17.14      8.76 o 
 -10  12   3        0.35       -1.83      6.11 o 
  -9  12   3        2.86       10.75      5.08 o 
  -8  12   3       37.03       23.99      5.73 o 
  -7  12   3        0.32        4.75      4.45 o 
  -6  12   3      174.58      174.61     13.87 o 
  -5  12   3       44.93       33.52      9.71 o 
  -4  12   3      151.53      161.02     11.25 o 
  -3  12   3       96.28      132.97     11.09 o 
  -2  12   3        6.45        6.49      6.87 o 
  -1  12   3       17.02       25.15      9.14 o 
   0  12   3        9.24       16.39      8.38 o 
   1  12   3        6.36       13.74      8.70 o 
   2  12   3        3.77        1.39      7.37 o 
 -10  13   3       24.24       41.16     10.72 o 
  -9  13   3       10.24       18.91      8.51 o 
  -8  13   3       34.32       34.63      6.73 o 
  -7  13   3        3.08        0.00      5.70 o 
  -6  13   3       21.27       15.63      5.28 o 
  -5  13   3        6.99        9.08      5.23 o 
  -4  13   3       14.48        3.11      7.88 o 
  -3  13   3       12.39       15.11      5.63 o 
  -2  13   3        7.67        4.54      7.37 o 
  -1  13   3        4.46        7.12      8.32 o 
   0  13   3        4.94        4.98      7.75 o 
  -9  14   3       16.82       29.56     10.02 o 
  -8  14   3       11.46        8.70      8.32 o 
  -7  14   3        0.12       -2.30      4.70 o 
  -6  14   3        1.75        1.91      8.29 o 
  -5  14   3       32.61       19.72      7.44 o 
  -4  14   3       47.08       63.68     15.88 o 
  -3  14   3       18.28       28.95     17.14 o 
  -2  14   3        4.22       12.48      9.39 o 
   2 -15   4        3.36        1.07      6.68 o 
   3 -15   4       20.06       24.64      9.77 o 
   4 -15   4        1.24        0.06      6.87 o 
   5 -15   4        0.53        2.77      7.19 o 
   6 -15   4       17.66       12.86      8.00 o 
   7 -15   4        1.88       -1.64      6.43 o 
   8 -15   4       41.10       42.29     12.04 o 
   0 -14   4        5.47        2.71      7.37 o 
   1 -14   4        0.26       -1.80      5.96 o 
   2 -14   4        2.47       -3.06      3.97 o 
   3 -14   4        3.67       13.49      7.56 o 
   4 -14   4       43.04       45.13     10.97 o 
   5 -14   4       42.00       58.74     11.91 o 
   6 -14   4        9.21       11.35      8.38 o 
   7 -14   4        0.80       -8.41      5.61 o 
   8 -14   4       44.80       50.17     11.79 o 
   9 -14   4        1.58        2.40      7.00 o 
  10 -14   4        2.69        4.85      7.75 o 
  -2 -13   4        0.55       -3.91      6.43 o 
  -1 -13   4       29.19       31.70      9.27 o 
   0 -13   4       27.24       23.13      8.19 o 
   1 -13   4        2.42       -4.30      4.23 o 
   2 -13   4       10.72       10.24      4.99 o 
   3 -13   4      108.36      120.20      8.99 o 
   4 -13   4        6.96        1.01      6.56 o 
   5 -13   4        7.04        2.40      6.62 o 
   6 -13   4       47.94       73.87     12.16 o 
   7 -13   4        1.11       -4.79      5.99 o 
   8 -13   4       20.77       17.71      8.51 o 
   9 -13   4       15.75       23.57      9.77 o 
  10 -13   4        5.39        5.17      7.44 o 
  -3 -12   4        7.58        8.70      7.75 o 
  -2 -12   4       27.41       20.30      8.26 o 
  -1 -12   4        6.20       -3.28      5.11 o 
   0 -12   4        4.36       -7.75      5.29 o 
   1 -12   4       74.58       69.98     18.97 o 
   2 -12   4       55.67       42.88      6.18 o 
   3 -12   4      318.50      309.20     12.42 o 
   4 -12   4       11.92        5.48      6.37 o 
   5 -12   4       51.94       52.82     10.15 o 
   6 -12   4      330.89      348.18     20.67 o 
   7 -12   4       59.33       72.86     11.85 o 
   8 -12   4       16.17       22.31      8.38 o 
   9 -12   4        1.80       -6.37      5.55 o 
  10 -12   4        1.33       12.04      8.57 o 
  11 -12   4        9.57        5.80      8.26 o 
  -4 -11   4       40.58       33.59      9.39 o 
  -3 -11   4        2.98        4.16      6.05 o 
  -2 -11   4       35.01       38.95      8.76 o 
  -1 -11   4       61.46       69.71      9.90 o 
   0 -11   4        3.94        4.98      5.86 o 
   1 -11   4       76.19       54.18      7.31 o 
   2 -11   4       27.82       25.20      5.12 o 
   3 -11   4       60.95       64.67      8.51 o 
   4 -11   4       48.67       58.39      5.97 o 
   5 -11   4       24.52        9.96      6.37 o 
   6 -11   4      301.03      257.92     17.65 o 
   7 -11   4        8.59        0.06      5.42 o 
   8 -11   4       38.99       40.34      9.14 o 
   9 -11   4       58.83       53.83     10.97 o 
  10 -11   4        0.06        1.32      6.81 o 
  11 -11   4        0.59       12.92      9.01 o 
  -5 -10   4       44.23       34.16      9.64 o 
  -4 -10   4        0.04        9.27      7.12 o 
  -3 -10   4       48.07       52.38      9.20 o 
  -2 -10   4       34.00       51.75      8.45 o 
  -1 -10   4      213.29      179.07     13.11 o 
   0 -10   4      240.62      258.11     14.24 o 
   1 -10   4       89.90       97.95     15.92 o 
   2 -10   4       27.63       27.81      4.54 o 
   3 -10   4       21.32       26.45      4.53 o 
   4 -10   4       73.25       67.08      7.34 o 
   5 -10   4       11.37        3.47      5.11 o 
   6 -10   4        6.09       10.53      6.11 o 
   7 -10   4       37.68       34.98      8.64 o 
   8 -10   4      149.07      119.88     12.98 o 
   9 -10   4      136.82      123.54     14.43 o 
  10 -10   4       21.43       16.32      8.82 o 
  11 -10   4        7.40       -2.84      7.56 o 
  12 -10   4        0.00        0.06      7.63 o 
  -6  -9   4       21.15       17.84      8.51 o 
  -5  -9   4       33.35       25.84      8.26 o 
  -4  -9   4       83.00       80.24     10.59 o 
  -3  -9   4      193.16      149.57     12.61 o 
  -2  -9   4        7.49       16.32      6.18 o 
  -1  -9   4       36.85       43.68      7.19 o 
   0  -9   4      172.08      206.30     12.23 o 
   1  -9   4        0.22        2.55      2.97 o 
   2  -9   4       15.15       22.83      7.91 o 
   3  -9   4        6.70        7.67      3.28 o 
   4  -9   4      132.44      142.18      8.86 o 
   5  -9   4      548.35      620.41     13.26 o 
   6  -9   4       67.09       60.51      9.14 o 
   7  -9   4        0.62        1.76      5.29 o 
   8  -9   4      141.86      148.88     14.37 o 
   9  -9   4       15.07       27.42      8.76 o 
  10  -9   4       76.44       88.68     13.30 o 
  11  -9   4        9.05        0.50      7.63 o 
  12  -9   4        0.81        0.32      8.32 o 
  -7  -8   4        2.86        6.30      6.56 o 
  -6  -8   4      190.18      199.80     16.20 o 
  -5  -8   4        5.57        5.11      5.42 o 
  -4  -8   4      213.19      219.41     14.75 o 
  -3  -8   4        5.05        8.51      5.61 o 
  -2  -8   4        9.71       12.29      5.36 o 
  -1  -8   4      177.62      190.16     11.72 o 
   0  -8   4      878.27      897.10     22.44 o 
   1  -8   4       24.88       22.06      3.70 o 
   2  -8   4     1249.70     1260.83     19.04 o 
   3  -8   4       22.44       22.16      3.44 o 
   4  -8   4      259.66      236.36      9.36 o 
   5  -8   4      297.92      309.63      8.69 o 
   6  -8   4       64.53       66.43      8.95 o 
   7  -8   4      160.23      150.01     12.86 o 
   8  -8   4      221.29      227.54     15.82 o 
   9  -8   4      419.43      370.17     20.93 o 
  10  -8   4       13.27       13.36      8.51 o 
  11  -8   4        0.77        0.69      7.31 o 
  12  -8   4       14.21       23.26      9.90 o 
  -8  -7   4        5.49       11.16      7.31 o 
  -7  -7   4       18.52       20.80      7.94 o 
  -6  -7   4       35.76       42.60      6.26 o 
  -5  -7   4       16.81       17.34      4.74 o 
  -4  -7   4        0.67        1.45      4.66 o 
  -3  -7   4       10.23        6.56      4.98 o 
  -2  -7   4        0.75        2.65      4.10 o 
  -1  -7   4        1.38       -0.38      3.72 o 
   0  -7   4      802.82      784.41     19.35 o 
   1  -7   4       80.30       71.15      4.80 o 
   2  -7   4     1861.64     1980.34     29.81 o 
   3  -7   4        1.50        4.41      4.29 o 
   4  -7   4       73.56       52.04     10.49 o 
   5  -7   4      525.68      540.78     10.45 o 
   6  -7   4       73.29       82.76      9.08 o 
   7  -7   4       77.84       87.04     10.40 o 
   8  -7   4       62.33       67.38     10.34 o 
   9  -7   4       11.36        6.93      8.38 o 
  10  -7   4        5.29        5.67      7.06 o 
  11  -7   4       13.10        6.93      8.70 o 
  12  -7   4       40.35       59.56     13.11 o 
  -9  -6   4        0.33        3.17      4.77 o 
  -8  -6   4        0.61        3.09      6.18 o 
  -7  -6   4        7.09        5.99      6.30 o 
  -6  -6   4        0.75        5.36      6.30 o 
  -5  -6   4        8.93       12.54      5.86 o 
  -4  -6   4       23.60       24.90      6.24 o 
  -3  -6   4       14.51       17.27      5.17 o 
  -2  -6   4      867.93      862.88     22.25 o 
  -1  -6   4      323.96      357.82     13.05 o 
   0  -6   4       65.40       48.60      4.98 o 
   1  -6   4      233.82      214.52      9.33 o 
   2  -6   4       36.66       48.16      4.98 o 
   3  -6   4      543.15      568.66      9.78 o 
   4  -6   4     1924.28     2032.43     22.34 o 
   5  -6   4      737.56      762.37     11.76 o 
   6  -6   4       20.17       16.73      2.64 o 
   7  -6   4      101.12      101.40      5.50 o 
   8  -6   4        0.39        4.98      6.93 o 
   9  -6   4      128.03      126.06     13.80 o 
  10  -6   4        1.85        0.76      7.63 o 
  11  -6   4       58.91       57.36     12.73 o 
  12  -6   4        2.49       15.95      9.45 o 
  -9  -5   4        1.09        4.41      7.00 o 
  -8  -5   4        0.01       -5.11      5.04 o 
  -7  -5   4       15.64        9.33      6.56 o 
  -6  -5   4        0.31       10.78      6.37 o 
  -5  -5   4        1.96        2.84      4.60 o 
  -4  -5   4       10.93       18.22      5.42 o 
  -3  -5   4        2.40       -2.02      3.34 o 
  -2  -5   4     4683.76     4678.39     61.39 o 
  -1  -5   4      438.27      416.94     13.11 o 
   0  -5   4       68.62       64.29      5.04 o 
   1  -5   4     1163.63     1151.80     14.60 o 
   2  -5   4     6163.77     5915.14     47.80 o 
   3  -5   4      101.81      106.76      3.75 o 
   4  -5   4     1394.97     1350.54     27.04 o 
   5  -5   4      106.76      114.68      4.56 o 
   6  -5   4       35.74       33.85      3.28 o 
   7  -5   4        7.64       10.10      3.18 o 
   8  -5   4      899.37      918.35     30.57 o 
   9  -5   4      101.80       97.19     13.05 o 
  10  -5   4       15.09        0.88      7.63 o 
  11  -5   4        0.42       -0.44      8.13 o 
  12  -5   4       37.08       52.76     13.17 o 
 -10  -4   4       25.50       17.77      8.32 o 
  -9  -4   4        8.75        1.39      5.86 o 
  -8  -4   4       13.69       22.82      7.94 o 
  -7  -4   4      104.11      114.46     11.53 o 
  -6  -4   4       18.31       30.07      7.12 o 
  -5  -4   4       73.02       99.08      9.27 o 
  -4  -4   4     1314.19     1304.82     25.78 o 
  -3  -4   4        0.05       -4.25      2.84 o 
  -2  -4   4      723.05      654.63     16.77 o 
  -1  -4   4      468.44      462.39     12.48 o 
   0  -4   4      903.57      951.50     16.51 o 
   1  -4   4     8086.57     7997.26     60.73 o 
   2  -4   4     2298.59     2169.44     23.01 o 
   3  -4   4      328.34      302.83      5.03 o 
   4  -4   4     1424.54     1334.19     14.98 o 
   5  -4   4     1380.16     1302.84     16.42 o 
   6  -4   4      181.83      190.32     18.81 o 
   7  -4   4       21.40       27.10      6.24 o 
   8  -4   4        0.75        3.98      3.06 o 
   9  -4   4      426.16      468.37     23.51 o 
  10  -4   4       42.01       47.15     11.35 o 
  11  -4   4       44.21       34.29     10.84 o 
  12  -4   4       19.73       30.32     11.28 o 
 -10  -3   4       26.43       26.04     10.40 o 
  -9  -3   4        1.43        0.14      4.50 o 
  -8  -3   4        5.57        2.64      3.81 o 
  -7  -3   4       20.20       16.04      4.51 o 
  -6  -3   4      351.86      376.31     11.99 o 
  -5  -3   4        2.61       11.04      3.31 o 
  -4  -3   4       19.03       20.73      2.56 o 
  -3  -3   4       86.90       76.43      5.36 o 
  -2  -3   4      282.49      340.87     11.16 o 
  -1  -3   4     6465.20     6276.01     68.83 o 
   0  -3   4     1191.65     1101.83     12.47 o 
   1  -3   4     3643.22     3493.63     32.96 o 
   2  -3   4      182.00      208.19      8.95 o 
   3  -3   4     1411.31     1376.93     14.11 o 
   4  -3   4      443.99      432.95     14.47 o 
   5  -3   4       56.85       62.71      5.89 o 
   6  -3   4       82.29       91.79      5.20 o 
   7  -3   4       47.91       36.19      4.40 o 
   8  -3   4      551.01      566.89     14.07 o 
   9  -3   4        6.71        1.85      3.75 o 
  10  -3   4       14.05       26.60      9.52 o 
  11  -3   4        4.48       -4.03      6.37 o 
  12  -3   4       11.89       13.43      9.64 o 
 -11  -2   4        0.00        8.80      5.20 o 
 -10  -2   4       82.19       79.34      8.07 o 
  -9  -2   4        7.81        7.98      4.70 o 
  -8  -2   4       36.27       49.73      7.97 o 
  -7  -2   4        6.15       -1.45      4.38 o 
  -6  -2   4      309.24      314.05     10.47 o 
  -5  -2   4      109.17      110.88      4.40 o 
  -4  -2   4       57.38       56.72      3.07 o 
  -3  -2   4       66.80       62.16      6.18 o 
  -2  -2   4     2296.84     2249.02     22.19 o 
  -1  -2   4     1339.64     1370.81     14.97 o 
   0  -2   4     3475.37     3395.05     27.33 o 
   1  -2   4      100.00      111.31      5.67 o 
   2  -2   4     1993.36     1146.51     13.99 o 
   3  -2   4       74.47       87.68      3.47 o 
   4  -2   4       93.25      124.79      6.56 o 
   5  -2   4      329.63      312.86     13.17 o 
   6  -2   4      282.44      322.44      9.38 o 
   7  -2   4      127.02      150.67      7.65 o 
   8  -2   4        9.81       17.18      4.60 o 
   9  -2   4       62.95       56.23      8.95 o 
  10  -2   4        4.76       -0.38      7.88 o 
  11  -2   4        7.39       14.56      9.01 o 
 -11  -1   4        0.04       -0.62      4.64 o 
 -10  -1   4       37.87       39.92      6.28 o 
  -9  -1   4        0.87        1.63      3.60 o 
  -8  -1   4       31.32       30.34      5.19 o 
  -7  -1   4        1.07        0.58      3.07 o 
  -6  -1   4       40.98       31.10      4.25 o 
  -5  -1   4      493.12      519.56     10.16 o 
  -4  -1   4      984.07      996.33     11.30 o 
  -3  -1   4     1330.42     1219.99     12.00 o 
  -2  -1   4      842.13      790.97     11.66 o 
  -1  -1   4    71003.12    61807.90   1124.36 o 
   0  -1   4       13.13       20.31      1.65 o 
   1  -1   4      171.66      178.26      6.66 o 
   2  -1   4      299.95      328.98      8.72 o 
   3  -1   4      813.36      832.63      9.60 o 
   4  -1   4      113.05      129.29      4.08 o 
   5  -1   4      236.19      214.17      8.11 o 
   6  -1   4       35.63       28.17      4.02 o 
   7  -1   4      290.45      268.00     10.15 o 
   8  -1   4       32.85       33.07      5.41 o 
   9  -1   4        0.11        2.32      3.97 o 
  10  -1   4        2.45       -3.41      6.30 o 
  11  -1   4        0.00       -1.39      7.12 o 
 -12   0   4        9.73        6.80      7.22 o 
 -11   0   4        0.25        3.41      4.52 o 
 -10   0   4        0.05       -3.24     12.67 o 
  -9   0   4        3.53       -1.44      3.51 o 
  -8   0   4      257.24      263.99     10.35 o 
  -7   0   4        4.68        2.90      3.18 o 
  -6   0   4      804.56      772.43     14.77 o 
  -5   0   4       14.76        8.67      2.75 o 
  -4   0   4       73.20       80.04      3.49 o 
  -3   0   4     1065.65     1006.29     11.12 o 
  -2   0   4    10564.52    10269.65     77.03 o 
  -1   0   4       13.23       11.66      1.75 o 
   0   0   4      857.64      906.30     10.75 o 
   1   0   4      547.00      511.98      6.54 o 
   2   0   4    10761.70    10359.47    141.48 o 
   3   0   4      333.24      361.21      6.37 o 
   4   0   4     1111.16     1083.77     15.75 o 
   5   0   4      454.78      463.18     12.15 o 
   6   0   4      207.73      229.88     21.71 o 
   7   0   4      237.76      224.04      9.53 o 
   8   0   4      429.78      442.16     14.14 o 
   9   0   4        3.44        6.15      3.36 o 
  10   0   4        4.45        6.03      4.45 o 
  11   0   4        1.42        2.08      9.27 o 
 -12   1   4        6.45       19.01      5.51 o 
 -11   1   4      140.73      150.26      9.92 o 
 -10   1   4      217.95      236.65     13.71 o 
  -9   1   4        0.02        1.38      3.81 o 
  -8   1   4       64.21       65.81      7.00 o 
  -7   1   4       74.54       75.68      6.96 o 
  -6   1   4       54.99       39.58      5.04 o 
  -5   1   4      101.23      113.74      5.41 o 
  -4   1   4       34.14       31.02      2.93 o 
  -3   1   4     1188.89     1314.55     16.21 o 
  -2   1   4      104.49      114.48      4.60 o 
  -1   1   4      364.86      360.48      7.13 o 
   0   1   4      129.06      139.08      5.15 o 
   1   1   4     9856.01     9620.40     70.13 o 
   2   1   4       21.40       24.98      2.54 o 
   3   1   4      248.55      223.91      7.05 o 
   4   1   4      258.14      267.77      7.24 o 
   5   1   4        2.83        2.15      3.12 o 
   6   1   4      300.05      302.97     10.86 o 
   7   1   4       38.24       37.34      5.54 o 
   8   1   4       49.93       54.12      6.63 o 
   9   1   4       52.81       35.75     16.96 o 
  10   1   4        3.76        6.34      9.93 o 
 -12   2   4       11.16        5.72      5.96 o 
 -11   2   4       11.99       13.12      6.56 o 
 -10   2   4       14.47       27.48      9.04 o 
  -9   2   4      251.56      247.08     10.67 o 
  -8   2   4        6.88       15.71      4.34 o 
  -7   2   4      119.47      107.63      6.31 o 
  -6   2   4        6.74        8.05      5.64 o 
  -5   2   4      136.90      136.41      5.72 o 
  -4   2   4        7.55        5.95      2.02 o 
  -3   2   4      179.00      182.56      5.17 o 
  -2   2   4     1193.49     1179.16     20.61 o 
  -1   2   4     4129.84     3932.04     35.03 o 
   0   2   4        6.39        6.47      2.43 o 
   1   2   4     4773.00     4760.72     34.88 o 
   2   2   4     4684.11     4785.97     35.08 o 
   3   2   4      279.80      293.91      9.03 o 
   4   2   4       48.84       43.78      4.71 o 
   5   2   4       10.51       11.93      3.92 o 
   6   2   4      187.94      209.88     11.22 o 
   7   2   4      112.95       94.87     11.28 o 
   8   2   4       36.48       23.04      8.48 o 
   9   2   4       23.34       23.83      5.77 o 
  10   2   4       39.58       39.96      7.27 o 
 -12   3   4        0.81        0.37      4.23 o 
 -11   3   4        1.23        5.40      4.33 o 
 -10   3   4      378.81      409.30     13.77 o 
  -9   3   4      194.75      200.26      9.47 o 
  -8   3   4       13.24       13.32      4.02 o 
  -7   3   4       74.41       74.51      5.45 o 
  -6   3   4        0.06        0.82      2.47 o 
  -5   3   4       17.93       25.86      3.12 o 
  -4   3   4        6.35        4.93      1.92 o 
  -3   3   4       86.01       88.11      6.18 o 
  -2   3   4      919.66      901.96     18.66 o 
  -1   3   4       39.53       59.19      5.67 o 
   0   3   4      242.31      219.47      9.33 o 
   1   3   4      246.82      261.57     10.65 o 
   2   3   4     1517.41     1581.89     21.57 o 
   3   3   4      194.75      180.11      7.69 o 
   4   3   4      149.21      137.54     12.35 o 
   5   3   4       18.99       33.33      5.21 o 
   6   3   4      173.38      161.65      9.47 o 
   7   3   4       62.78       74.33     14.18 o 
   8   3   4        4.90        4.76      4.18 o 
   9   3   4        7.42       13.93      5.13 o 
 -13   4   4       19.46       18.03      7.69 o 
 -12   4   4        6.60        8.89      6.74 o 
 -11   4   4       41.80       34.66      7.31 o 
 -10   4   4       20.68       22.86      5.36 o 
  -9   4   4       21.89       10.54      4.30 o 
  -8   4   4      204.03      209.84      8.72 o 
  -7   4   4       49.99       50.31      7.41 o 
  -6   4   4      337.10      290.51     10.12 o 
  -5   4   4      697.46      697.65     12.89 o 
  -4   4   4      597.13      576.51     14.72 o 
  -3   4   4      334.34      331.06      7.88 o 
  -2   4   4       10.62       15.69      4.22 o 
  -1   4   4       53.72       69.96      6.49 o 
   0   4   4      269.82      257.35     11.09 o 
   1   4   4      424.35      433.52     14.50 o 
   2   4   4        0.78        7.12      4.10 o 
   3   4   4        2.24       -3.88      2.58 o 
   4   4   4       12.39        7.07      3.77 o 
   5   4   4        6.59        5.64      3.98 o 
   6   4   4        9.70        7.76      4.57 o 
   7   4   4       11.35       29.30      6.11 o 
   8   4   4       16.21       17.01      5.57 o 
   9   4   4        0.08        2.65      4.68 o 
 -13   5   4       18.00       19.92      7.75 o 
 -12   5   4       22.69       36.68      8.26 o 
 -11   5   4       32.64       33.93      6.03 o 
 -10   5   4      106.89      124.24      8.30 o 
  -9   5   4      110.09      112.42      7.82 o 
  -8   5   4      291.54      311.12     10.54 o 
  -7   5   4        1.86        1.38      2.82 o 
  -6   5   4        0.50        0.21      2.23 o 
  -5   5   4      152.53      160.12      6.53 o 
  -4   5   4     2024.22     2137.06     25.13 o 
  -3   5   4       32.10       47.61      9.61 o 
  -2   5   4     2043.52     1963.44     33.72 o 
  -1   5   4      133.46      121.33      8.45 o 
   0   5   4       87.46       71.16      7.12 o 
   1   5   4       20.61       16.89      4.85 o 
   2   5   4      329.76      378.68     15.82 o 
   3   5   4        1.98        0.13      4.29 o 
   4   5   4       73.47       59.94      8.51 o 
   5   5   4        5.81       -4.16      4.35 o 
   6   5   4       71.11       54.65      9.01 o 
   7   5   4        6.25       12.10      6.81 o 
   8   5   4        0.34       -1.51      6.49 o 
 -12   6   4       10.83        4.85      5.86 o 
 -11   6   4      135.88      140.97      9.37 o 
 -10   6   4       25.77       21.76      9.36 o 
  -9   6   4      625.89      654.20     16.30 o 
  -8   6   4      112.63      114.71     18.94 o 
  -7   6   4       10.75        5.38      4.22 o 
  -6   6   4      738.65      778.73     16.36 o 
  -5   6   4      317.50      296.57     17.46 o 
  -4   6   4      160.01      162.56      6.78 o 
  -3   6   4     1177.13     1194.35     31.33 o 
  -2   6   4      177.77      167.09     10.15 o 
  -1   6   4      265.62      236.24     12.23 o 
   0   6   4      177.18      169.68     10.65 o 
   1   6   4        1.84        0.00      4.10 o 
   2   6   4      265.45      289.31     14.81 o 
   3   6   4      164.34      176.42     13.11 o 
   4   6   4      208.24      210.08     14.31 o 
   5   6   4        3.39        5.29      5.61 o 
   6   6   4       16.48        4.85      6.49 o 
   7   6   4        0.11        1.51      6.05 o 
 -12   7   4        1.57       13.11      6.37 o 
 -11   7   4      152.76      170.20     23.13 o 
 -10   7   4        8.30       10.36      4.58 o 
  -9   7   4      104.26      109.81     10.40 o 
  -8   7   4        1.99        0.64      4.76 o 
  -7   7   4       47.90       59.87      5.70 o 
  -6   7   4       39.29       47.94      5.12 o 
  -5   7   4        0.10        1.63      2.79 o 
  -4   7   4      691.66      722.74     14.93 o 
  -3   7   4      257.12      256.54      9.19 o 
  -2   7   4      763.73      822.98     22.94 o 
  -1   7   4       33.41       35.30      6.81 o 
   0   7   4      288.99      290.69     14.56 o 
   1   7   4       98.39      119.13     10.59 o 
   2   7   4        2.01        5.23      4.98 o 
   3   7   4       28.38       10.21      6.68 o 
   4   7   4       15.16       20.55      7.63 o 
   5   7   4        5.79        1.95      6.43 o 
   6   7   4        0.58       -0.19      6.11 o 
   7   7   4        1.51       -4.73      6.49 o 
 -11   8   4       12.32       15.61      7.15 o 
 -10   8   4        2.72       -5.49      3.79 o 
  -9   8   4        2.08        2.78      7.28 o 
  -8   8   4      479.44      445.42     13.43 o 
  -7   8   4      161.24      168.88      8.41 o 
  -6   8   4       25.17       30.39      4.61 o 
  -5   8   4      399.64      361.49     11.45 o 
  -4   8   4      368.46      344.84     12.13 o 
  -3   8   4      152.65      169.80     11.85 o 
  -2   8   4       95.36      137.41     11.09 o 
  -1   8   4       27.90       31.77      7.00 o 
   0   8   4       35.18       44.75      7.94 o 
   1   8   4       25.77       30.13      7.37 o 
   2   8   4      104.95      105.89     11.47 o 
   3   8   4       11.03        2.02      5.86 o 
   4   8   4       88.17       94.73     12.61 o 
   5   8   4        0.08       -1.95      5.67 o 
   6   8   4        0.02        1.26      7.19 o 
 -11   9   4        0.56       -0.91      4.22 o 
 -10   9   4      189.19      180.04     10.05 o 
  -9   9   4       23.80       33.84      5.55 o 
  -8   9   4      382.17      361.61     12.60 o 
  -7   9   4      176.01      172.73      9.20 o 
  -6   9   4        0.13        3.02      3.27 o 
  -5   9   4       11.05       15.95      4.12 o 
  -4   9   4      119.99      117.16      8.70 o 
  -3   9   4      117.75      100.41     10.78 o 
  -2   9   4        1.00        2.77      5.48 o 
  -1   9   4       16.45        8.32      5.92 o 
   0   9   4       27.12       21.56      7.25 o 
   1   9   4       15.85       25.91      7.69 o 
   2   9   4        6.79        1.26      6.05 o 
   3   9   4       21.63       23.13      8.70 o 
   4   9   4        2.92        2.14      6.37 o 
   5   9   4        0.19       -6.11      6.30 o 
 -11  10   4        4.60       -0.06      7.00 o 
 -10  10   4        0.50        1.85      4.12 o 
  -9  10   4      168.27      164.45      9.69 o 
  -8  10   4      116.54      149.65     16.04 o 
  -7  10   4       46.95       48.84      6.65 o 
  -6  10   4       24.14       17.45      4.97 o 
  -5  10   4      490.87      451.90     14.37 o 
  -4  10   4      227.56      215.63     19.54 o 
  -3  10   4      117.08      127.07     12.10 o 
  -2  10   4       81.12       86.29     10.59 o 
  -1  10   4       26.45       15.76      7.31 o 
   0  10   4       49.43       57.17      9.83 o 
   1  10   4      117.78      129.59     13.43 o 
   2  10   4        0.38        2.46      6.81 o 
   3  10   4        0.08       -1.20      6.37 o 
   4  10   4       10.36       21.75      9.20 o 
 -11  11   4        2.72        7.37      8.07 o 
 -10  11   4        6.67        3.36      7.78 o 
  -9  11   4       35.48       32.65      6.04 o 
  -8  11   4       49.25       65.62      7.28 o 
  -7  11   4      110.53      122.86      8.75 o 
  -6  11   4       13.43       17.47      5.10 o 
  -5  11   4      101.18      128.02      8.96 o 
  -4  11   4       68.93       76.49      7.82 o 
  -3  11   4      492.46      499.76     22.38 o 
  -2  11   4      115.80      111.75     12.42 o 
  -1  11   4      110.00       91.27     12.10 o 
   0  11   4       27.75       22.25      8.82 o 
   1  11   4        0.59        8.64      7.88 o 
   2  11   4        1.42       10.15      7.63 o 
   3  11   4        0.00       -7.37      6.43 o 
 -10  12   4        0.00        0.57      6.62 o 
  -9  12   4       15.17       14.22      5.25 o 
  -8  12   4       88.60      106.50     18.81 o 
  -7  12   4        0.99        1.30      4.08 o 
  -6  12   4       21.13       27.32      5.75 o 
  -5  12   4      131.44      105.94      8.76 o 
  -4  12   4        3.41       -0.50      4.32 o 
  -3  12   4       83.33       79.97     22.69 o 
  -2  12   4        1.81        3.09      6.87 o 
  -1  12   4       29.51       38.64     10.08 o 
   0  12   4       15.98       15.69      9.01 o 
   1  12   4        4.66       -3.84      6.87 o 
 -10  13   4        0.17        2.52      7.06 o 
  -9  13   4        2.44        5.73      4.86 o 
  -8  13   4        1.38        7.28      4.70 o 
  -7  13   4       26.49       28.86      6.13 o 
  -6  13   4        0.56        3.16      4.77 o 
  -5  13   4       59.09       65.27      7.91 o 
  -4  13   4        2.52        4.45      6.11 o 
  -3  13   4        0.12       10.87      5.46 o 
  -2  13   4       16.21       21.56      9.20 o 
  -1  13   4        0.12        6.68      8.45 o 
   0  13   4       13.38       22.44     10.59 o 
  -9  14   4        3.96        8.64      8.13 o 
  -8  14   4        0.27       -0.15      5.99 o 
  -7  14   4        5.95        7.87      5.43 o 
  -6  14   4       32.44       41.08      7.56 o 
  -5  14   4       23.41       20.96      6.78 o 
  -4  14   4        6.36        0.92      4.98 o 
  -3  14   4       16.40       30.59      7.19 o 
   2 -15   5        9.31       16.14      8.32 o 
   3 -15   5       21.46       32.15     10.78 o 
   4 -15   5       41.93       31.45     11.03 o 
   5 -15   5       21.01       24.01      9.77 o 
   6 -15   5        0.48       -0.95      7.25 o 
   7 -15   5       20.41       14.75      9.01 o 
   8 -15   5       18.59       16.20     10.21 o 
   0 -14   5        0.35       -3.42      5.89 o 
   1 -14   5        0.93        0.53      5.86 o 
   2 -14   5       49.12       23.51      9.20 o 
   3 -14   5       10.31        2.58      6.05 o 
   4 -14   5        1.15       -4.66      5.99 o 
   5 -14   5        0.37       -2.71      5.61 o 
   6 -14   5        0.20        2.46      7.06 o 
   7 -14   5       93.54      119.57     15.88 o 
   8 -14   5        4.64       10.40      8.82 o 
   9 -14   5        5.00       12.86      8.64 o 
  -2 -13   5       45.75       41.16     10.21 o 
  -1 -13   5        8.49        2.40      6.93 o 
   0 -13   5       50.69       43.87      9.39 o 
   1 -13   5        8.81       10.70      4.70 o 
   2 -13   5       45.19       53.21      6.91 o 
   3 -13   5       11.80       11.98      7.44 o 
   4 -13   5        2.80        7.94      7.06 o 
   5 -13   5       14.03       18.22      7.75 o 
   6 -13   5        0.11        5.17      6.74 o 
   7 -13   5       22.65       31.33      9.45 o 
   8 -13   5       69.55       76.90     12.67 o 
   9 -13   5        1.38       -5.11      5.92 o 
  10 -13   5       51.73       46.89     12.04 o 
  -3 -12   5        2.73        3.21      6.49 o 
  -2 -12   5       60.12       68.83     11.16 o 
  -1 -12   5        6.71        0.00      6.37 o 
   0 -12   5       12.93       14.62      7.00 o 
   1 -12   5       89.53       91.86      7.87 o 
   2 -12   5      161.92      170.17     15.85 o 
   3 -12   5      192.12      204.98     13.93 o 
   4 -12   5      107.59      112.63     13.43 o 
   5 -12   5       14.66        9.27      6.62 o 
   6 -12   5      149.92      114.15     13.80 o 
   7 -12   5      179.08      177.81     16.32 o 
   8 -12   5       89.26       64.42     11.35 o 
   9 -12   5       39.87       32.90      9.96 o 
  10 -12   5        3.09       -4.73      6.43 o 
  11 -12   5        4.32       -0.82      7.00 o 
  -5 -11   5        2.41       -7.37      6.74 o 
  -4 -11   5        0.32       -2.84      6.11 o 
  -3 -11   5        2.59        3.72      5.92 o 
  -2 -11   5       40.86       46.07      8.70 o 
  -1 -11   5        1.45        1.83      5.74 o 
   0 -11   5       18.78       11.16      6.18 o 
   1 -11   5       40.01       30.03      7.25 o 
   2 -11   5       64.27       60.61      6.20 o 
   3 -11   5      109.44       93.10     10.94 o 
   4 -11   5      116.56      134.00     13.36 o 
   5 -11   5       66.29       56.60      9.77 o 
   6 -11   5      192.48      195.46     16.26 o 
   7 -11   5      138.07      115.85     13.49 o 
   8 -11   5       30.15       35.86      9.14 o 
   9 -11   5        5.64       -0.88      5.61 o 
  10 -11   5       35.57       37.63     10.59 o 
  11 -11   5       13.85        6.87      8.82 o 
  -6 -10   5        2.71       -2.58      6.56 o 
  -5 -10   5       11.39        2.02      5.99 o 
  -4 -10   5       84.90      107.91     12.67 o 
  -3 -10   5       45.34       38.76      8.38 o 
  -2 -10   5      121.25      109.36     10.84 o 
  -1 -10   5      263.81      232.64     14.12 o 
   0 -10   5        3.72       -1.39      5.11 o 
   1 -10   5        1.81        3.22      3.54 o 
   2 -10   5       34.06       32.35      4.76 o 
   3 -10   5       17.62       20.73      4.08 o 
   4 -10   5       77.90       93.41      6.44 o 
   5 -10   5      483.64      485.83     22.00 o 
   6 -10   5       42.42       23.45      7.69 o 
   7 -10   5      108.62      125.18     12.86 o 
   8 -10   5      215.43      191.48     16.01 o 
   9 -10   5       95.84      110.81     13.87 o 
  10 -10   5      107.91      109.92     14.12 o 
  11 -10   5        6.69       11.41      9.20 o 
  12 -10   5        4.72       -6.24      7.19 o 
  -6  -9   5        8.73        1.07      7.06 o 
  -5  -9   5        0.14        6.87      6.11 o 
  -4  -9   5      231.19      220.23     15.06 o 
  -3  -9   5        5.94        2.33      4.92 o 
  -2  -9   5        1.90       -3.47      4.10 o 
  -1  -9   5      300.07      287.23     14.18 o 
   0  -9   5        6.08        1.45      4.22 o 
   1  -9   5      626.13      643.97     21.21 o 
   2  -9   5        9.26        6.13      3.14 o 
   3  -9   5      151.30      161.36      7.43 o 
   4  -9   5      336.33      319.73     18.56 o 
   5  -9   5       37.31       41.35      7.88 o 
   6  -9   5        9.69       17.40      6.74 o 
   7  -9   5        0.61       -3.97      4.92 o 
   8  -9   5      219.11      222.12     16.64 o 
   9  -9   5        6.86        3.78      6.68 o 
  10  -9   5       16.86       -6.05      6.43 o 
  11  -9   5        6.39        1.45      8.38 o 
  12  -9   5       11.06        6.93      9.52 o 
  -7  -8   5        1.46        3.59      6.18 o 
  -6  -8   5       77.43       94.86     12.04 o 
  -5  -8   5       40.94       48.03      9.20 o 
  -4  -8   5      127.61       92.97     10.78 o 
  -3  -8   5       32.84       44.56      7.63 o 
  -2  -8   5        1.30        7.63      4.85 o 
  -1  -8   5     1103.17     1044.59     25.40 o 
   0  -8   5        0.05       -0.32      3.72 o 
   1  -8   5       25.44       20.55      4.32 o 
   2  -8   5       23.98       17.90      3.34 o 
   3  -8   5      227.98      237.61     10.68 o 
   4  -8   5      123.81      112.28      5.77 o 
   5  -8   5       59.68       64.76      4.25 o 
   6  -8   5      282.76      298.32     16.51 o 
   7  -8   5        7.36       12.10      6.49 o 
   8  -8   5        0.12       -7.85      5.23 o 
   9  -8   5      327.39      280.55     18.78 o 
  10  -8   5        2.73        9.71      8.26 o 
  11  -8   5       35.34       57.17     12.23 o 
  12  -8   5        2.11       -7.00      8.32 o 
  -8  -7   5        0.35       -3.67      4.08 o 
  -7  -7   5       82.06       72.86     11.22 o 
  -6  -7   5       28.52       23.01      7.94 o 
  -5  -7   5      167.65      163.88     13.24 o 
  -4  -7   5       25.50       28.99      7.31 o 
  -3  -7   5      369.35      365.45     16.32 o 
  -2  -7   5      260.47      299.90     13.87 o 
  -1  -7   5      523.12      588.38     17.77 o 
   0  -7   5     1194.47     1183.07     24.08 o 
   1  -7   5     1595.55     1664.08     39.58 o 
   2  -7   5      120.26      111.46      7.53 o 
   3  -7   5       34.39       24.76      5.89 o 
   4  -7   5       21.13       32.29      3.06 o 
   5  -7   5        6.41        5.98      2.46 o 
   6  -7   5       41.59       41.54      7.75 o 
   7  -7   5       21.14       21.12      7.31 o 
   8  -7   5       10.82        2.84      6.93 o 
   9  -7   5        9.95        7.56      7.37 o 
  10  -7   5       44.79       39.39     10.59 o 
  11  -7   5      151.28      134.69     16.26 o 
  12  -7   5        5.11       -0.69      8.82 o 
  -9  -6   5        1.05        5.99      7.50 o 
  -8  -6   5        8.57        1.13      5.86 o 
  -7  -6   5       39.75       23.95      8.26 o 
  -6  -6   5       82.30       91.27     10.97 o 
  -5  -6   5       70.12       65.55      9.14 o 
  -4  -6   5        0.13       -4.16      4.29 o 
  -3  -6   5      125.68      145.22     10.08 o 
  -2  -6   5      871.36      812.71     21.37 o 
  -1  -6   5       47.95       46.89      5.48 o 
   0  -6   5       50.71       58.11      5.42 o 
   1  -6   5      180.13      196.32      6.29 o 
   2  -6   5      260.45      259.88      6.60 o 
   3  -6   5     1977.39     2065.37     21.34 o 
   4  -6   5       52.54       49.13      3.66 o 
   5  -6   5      195.03      179.44      5.01 o 
   6  -6   5       28.89       31.99      3.06 o 
   7  -6   5      630.39      636.98     24.46 o 
   8  -6   5       33.33       28.99      9.08 o 
   9  -6   5       37.80       42.42     10.34 o 
  10  -6   5       12.25       20.17      9.14 o 
  11  -6   5       20.27       20.74     10.40 o 
  12  -6   5        4.39        9.77      9.39 o 
  -9  -5   5        5.83       10.84      7.69 o 
  -8  -5   5       13.31        6.49      6.81 o 
  -7  -5   5       93.69       91.71     11.35 o 
  -6  -5   5        0.34        5.48      5.67 o 
  -5  -5   5       78.84       82.70      9.20 o 
  -4  -5   5      196.02      195.72      7.20 o 
  -3  -5   5      101.31      109.92      8.76 o 
  -2  -5   5      253.48      231.07     10.72 o 
  -1  -5   5      550.09      500.21     14.12 o 
   0  -5   5       29.88       18.66      3.40 o 
   1  -5   5      256.31      224.29      5.77 o 
   2  -5   5       34.04       35.85      3.21 o 
   3  -5   5       12.11       16.80      1.59 o 
   4  -5   5        1.50        7.85      3.06 o 
   5  -5   5     2428.25     2544.41     25.19 o 
   6  -5   5        1.81        4.77      2.08 o 
   7  -5   5       37.27       26.66      8.32 o 
   8  -5   5      485.64      469.95     22.44 o 
   9  -5   5       47.23       71.35     11.85 o 
  10  -5   5        0.80       -0.63      7.50 o 
  11  -5   5        1.16       -5.48      7.69 o 
  12  -5   5        0.00        1.39      8.64 o 
 -10  -4   5        3.58        5.36      7.50 o 
  -9  -4   5        8.95       18.53      7.50 o 
  -8  -4   5       26.96       31.45      8.38 o 
  -7  -4   5      149.42      148.25     12.67 o 
  -6  -4   5        1.85        2.21      4.35 o 
  -5  -4   5     1178.71     1244.34     30.07 o 
  -4  -4   5       89.42       75.78      4.60 o 
  -3  -4   5     1423.39     1432.23     28.49 o 
  -2  -4   5        5.04       12.98      3.66 o 
  -1  -4   5      237.96      276.51      9.52 o 
   0  -4   5     1063.88     1060.80     13.39 o 
   1  -4   5     3675.67     3755.73     25.03 o 
   2  -4   5      373.17      384.73     12.80 o 
   3  -4   5     1478.85     1391.07     27.61 o 
   4  -4   5      398.17      395.16      6.60 o 
   5  -4   5     1549.37     1658.06     22.56 o 
   6  -4   5        9.09        4.21      2.19 o 
   7  -4   5      227.56      223.64      7.87 o 
   8  -4   5      120.05      110.68     12.67 o 
   9  -4   5      400.39      450.92     23.76 o 
  10  -4   5       82.78      131.54     15.69 o 
  11  -4   5        7.67        6.81      9.33 o 
  12  -4   5       11.59        4.22     10.15 o 
 -10  -3   5        4.30       11.59      5.17 o 
  -9  -3   5       35.07       28.97      5.92 o 
  -8  -3   5        2.59       -0.35      4.48 o 
  -7  -3   5        4.80        5.75      4.03 o 
  -6  -3   5       47.11       54.82      5.50 o 
  -5  -3   5      131.72      131.30      5.60 o 
  -4  -3   5      208.09      198.21      7.75 o 
  -3  -3   5       59.28       75.21      4.14 o 
  -2  -3   5     1702.26     1678.11     19.28 o 
  -1  -3   5     4954.04     4512.56     52.13 o 
   0  -3   5      349.25      349.59      6.25 o 
   1  -3   5     3971.19     4021.27     32.64 o 
   2  -3   5      831.23      736.31     17.14 o 
   3  -3   5      515.40      579.69     16.45 o 
   4  -3   5      264.22      250.25     12.73 o 
   5  -3   5      465.69      479.67      9.57 o 
   6  -3   5      147.23      142.06      8.86 o 
   7  -3   5       32.97       26.82      4.20 o 
   8  -3   5        2.58       -3.18      3.23 o 
   9  -3   5       54.06       48.72     11.03 o 
  10  -3   5       15.55        4.54      7.12 o 
  11  -3   5        0.82       -4.03      7.25 o 
 -11  -2   5       31.61       34.78      6.78 o 
 -10  -2   5        2.72        8.23      4.83 o 
  -9  -2   5       56.10       70.52     10.37 o 
  -8  -2   5        0.33       -2.52      3.44 o 
  -7  -2   5        1.18        1.24      3.30 o 
  -6  -2   5       56.50       56.55      5.21 o 
  -5  -2   5      199.70      207.73      6.73 o 
  -4  -2   5      132.93      139.52      6.23 o 
  -3  -2   5     1228.15     1124.52     15.01 o 
  -2  -2   5      334.19      355.04      7.51 o 
  -1  -2   5     6180.53     5861.62     47.14 o 
   0  -2   5    10313.36     9794.46     71.22 o 
   1  -2   5      219.03      230.62      4.14 o 
   2  -2   5      199.04      205.46      4.29 o 
   3  -2   5     2470.60     2459.61     23.32 o 
   4  -2   5     1444.60     1553.60     18.45 o 
   5  -2   5        0.44        2.05      1.65 o 
   6  -2   5      412.01      444.20     11.52 o 
   7  -2   5        8.08        1.95      7.09 o 
   8  -2   5      381.29      371.26     16.67 o 
   9  -2   5        8.14        3.84      3.85 o 
  10  -2   5       25.51       24.27     10.21 o 
  11  -2   5        1.19        5.11      8.38 o 
 -11  -1   5       20.58       17.19      6.59 o 
 -10  -1   5       39.15       42.49      6.33 o 
  -9  -1   5       49.74       51.57      6.28 o 
  -8  -1   5       40.20       46.77      5.96 o 
  -7  -1   5       24.40       26.65      4.48 o 
  -6  -1   5      192.53      199.58     10.46 o 
  -5  -1   5     1278.89     1223.81     13.90 o 
  -4  -1   5     2777.97     2817.36     32.12 o 
  -3  -1   5      186.09      186.62      4.42 o 
  -2  -1   5      118.13      112.43      5.07 o 
  -1  -1   5    20998.88    19967.76    142.98 o 
   0  -1   5     5156.37     4791.46     38.70 o 
   1  -1   5      576.10      602.10      9.43 o 
   2  -1   5      584.31      591.20      7.51 o 
   3  -1   5     1761.82     1747.51     16.07 o 
   4  -1   5        2.66        4.22      1.77 o 
   5  -1   5      786.89      827.18     11.38 o 
   6  -1   5      130.39      133.66      5.44 o 
   7  -1   5      134.00      123.19      8.41 o 
   8  -1   5      149.93      154.73      6.87 o 
   9  -1   5       62.56       55.84      6.45 o 
  10  -1   5        4.74       16.39      8.95 o 
  11  -1   5        4.17       -3.59      8.13 o 
 -12   0   5        5.47        8.82      6.93 o 
 -11   0   5      114.79      125.52      9.62 o 
 -10   0   5        0.79       -0.87      3.85 o 
  -9   0   5        0.24       -2.74      3.33 o 
  -8   0   5        2.11        3.70      3.69 o 
  -7   0   5        0.36       -5.01      3.34 o 
  -6   0   5      207.68      196.98     10.53 o 
  -5   0   5       30.01       40.95      4.58 o 
  -4   0   5      387.87      438.38      7.14 o 
  -3   0   5      505.62      498.52      9.43 o 
  -2   0   5     4204.16     3971.31     68.29 o 
  -1   0   5      266.77      233.17      5.76 o 
   0   0   5      274.23      263.05      5.99 o 
   1   0   5     1282.82     1274.68     12.23 o 
   2   0   5     3259.15     3348.55     25.46 o 
   3   0   5      367.83      373.81      7.45 o 
   4   0   5     1238.05     1332.18     14.71 o 
   5   0   5      162.44      149.15      7.18 o 
   6   0   5        5.18        4.69      3.23 o 
   7   0   5      228.03      224.08     16.07 o 
   8   0   5      132.35      118.22      8.24 o 
   9   0   5        7.89       10.42      4.58 o 
  10   0   5        7.90       -8.57      5.80 o 
 -12   1   5        0.05        3.66      6.49 o 
 -11   1   5       20.73       19.50      5.54 o 
 -10   1   5        0.66       -0.21      3.83 o 
  -9   1   5       18.62       11.45      4.12 o 
  -8   1   5       12.74       14.54      4.08 o 
  -7   1   5        8.83        4.41      5.07 o 
  -6   1   5     1159.80     1209.49     18.32 o 
  -5   1   5     3723.68     3605.06     34.78 o 
  -4   1   5      142.39      146.67      4.27 o 
  -3   1   5      842.92      804.62     18.91 o 
  -2   1   5     1832.04     1842.80     20.42 o 
  -1   1   5      371.80      336.06      8.92 o 
   0   1   5     1280.84     1232.56     12.08 o 
   1   1   5     8411.72     8167.25     52.83 o 
   2   1   5        8.88        9.50      2.15 o 
   3   1   5     2656.16     2632.13     22.92 o 
   4   1   5      681.77      665.10     10.24 o 
   5   1   5       63.85       58.44      5.53 o 
   6   1   5      583.44      570.67     14.79 o 
   7   1   5        5.20        4.62      4.12 o 
   8   1   5       84.29       78.08     12.01 o 
   9   1   5        1.15        4.04      4.31 o 
  10   1   5        3.74        1.76      8.57 o 
 -12   2   5        7.05       14.06      6.81 o 
 -11   2   5       53.09       53.26      6.82 o 
 -10   2   5      115.31      133.58      8.81 o 
  -9   2   5       20.19       31.21      5.11 o 
  -8   2   5        0.36       -3.09      3.03 o 
  -7   2   5        9.86        3.47      3.15 o 
  -6   2   5      510.59      508.52     11.22 o 
  -5   2   5     1204.79     1152.86     16.05 o 
  -4   2   5      293.06      269.84      6.57 o 
  -3   2   5     1303.22     1262.31     17.19 o 
  -2   2   5      603.25      559.26     20.39 o 
  -1   2   5       98.67      104.91      5.23 o 
   0   2   5        6.64        3.49      1.84 o 
   1   2   5     1404.24     1424.18     14.86 o 
   2   2   5      817.80      902.28     11.84 o 
   3   2   5     1044.02     1039.87     15.18 o 
   4   2   5       92.40       79.18      6.01 o 
   5   2   5       91.54       98.49      7.03 o 
   6   2   5        5.18        6.36      4.04 o 
   7   2   5       45.80       47.52      6.40 o 
   8   2   5       16.39       15.46      5.30 o 
   9   2   5        1.98        2.19      4.51 o 
 -12   3   5        0.35        4.22      6.24 o 
 -11   3   5       13.99       14.62      7.12 o 
 -10   3   5        6.46        5.97      4.30 o 
  -9   3   5      303.53      294.87     11.10 o 
  -8   3   5      230.40      241.64     12.26 o 
  -7   3   5       73.77       74.27      5.29 o 
  -6   3   5      140.67      128.65      6.01 o 
  -5   3   5     1211.10     1392.12     20.48 o 
  -4   3   5     1496.42     1483.04     59.69 o 
  -3   3   5      251.67      219.05      7.03 o 
  -2   3   5       71.86       65.49      6.24 o 
  -1   3   5      213.26      199.11      9.20 o 
   0   3   5       19.44       29.37      4.60 o 
   1   3   5       29.47       14.96      3.94 o 
   2   3   5       66.53       45.65      4.50 o 
   3   3   5     1004.86      971.06     17.96 o 
   4   3   5      227.96      217.01     15.44 o 
   5   3   5      151.50      160.19      8.81 o 
   6   3   5        4.18        1.14      3.98 o 
   7   3   5       12.60        5.21      4.54 o 
   8   3   5        2.92        6.94      4.77 o 
   9   3   5        5.27       10.59      5.35 o 
 -13   4   5        8.14       13.87      7.12 o 
 -12   4   5       29.97       21.93      8.00 o 
 -11   4   5       47.01       40.09      8.13 o 
 -10   4   5      243.95      255.02     11.10 o 
  -9   4   5      237.61      241.92     10.11 o 
  -8   4   5      882.13      874.90     17.40 o 
  -7   4   5        1.84        0.58      4.19 o 
  -6   4   5      163.44      166.53      8.16 o 
  -5   4   5     1614.83     1682.08     21.50 o 
  -4   4   5      696.62      754.22     12.85 o 
  -3   4   5       26.88       25.09      2.88 o 
  -2   4   5      965.61      973.69     21.49 o 
  -1   4   5      218.72      248.27     11.22 o 
   0   4   5       23.34       19.79      4.54 o 
   1   4   5        1.15       10.46      4.41 o 
   2   4   5      259.19      294.85     13.43 o 
   3   4   5       80.97       88.02      6.58 o 
   4   4   5      102.72      103.58      7.48 o 
   5   4   5        5.18       -4.62      3.58 o 
   6   4   5       89.71       93.86      8.37 o 
   7   4   5        0.66        0.00      5.17 o 
   8   4   5        0.02       -3.37      4.66 o 
 -13   5   5        1.50        2.08      5.80 o 
 -12   5   5        2.63        5.36      5.92 o 
 -11   5   5        5.36        7.19      5.99 o 
 -10   5   5       65.35       57.75      6.48 o 
  -9   5   5      588.44      619.17     16.20 o 
  -8   5   5      447.94      436.18     12.50 o 
  -7   5   5      153.57      146.89      7.35 o 
  -6   5   5       38.39       32.92      4.13 o 
  -5   5   5      301.43      312.95      9.01 o 
  -4   5   5      164.15      195.91      8.79 o 
  -3   5   5     1806.21     1805.68     27.80 o 
  -2   5   5      193.40      196.46     10.65 o 
  -1   5   5      329.11      378.05     14.43 o 
   0   5   5     1785.08     1844.13     34.48 o 
   1   5   5     1393.62     1339.51     29.43 o 
   2   5   5      255.99      295.11     14.24 o 
   3   5   5      114.93       93.22      9.52 o 
   4   5   5       56.55       72.23      9.52 o 
   5   5   5       14.11       10.53      6.18 o 
   6   5   5       21.93       22.69      7.06 o 
   7   5   5        0.04       -4.66      5.11 o 
   8   5   5        1.90       -1.39      5.48 o 
 -13   6   5        0.03       -1.76      5.74 o 
 -12   6   5       25.70       38.26      8.89 o 
 -11   6   5       10.86       21.87      7.25 o 
 -10   6   5      387.09      407.98     13.61 o 
  -9   6   5       70.30       77.38      6.91 o 
  -8   6   5       41.32       43.89      5.52 o 
  -7   6   5        0.02       -0.91      3.62 o 
  -6   6   5       63.21       53.49      4.97 o 
  -5   6   5       28.04       25.24      5.39 o 
  -4   6   5     1576.50     1663.30     22.87 o 
  -3   6   5        0.55       -0.19      3.66 o 
  -2   6   5       53.80       55.15      7.31 o 
  -1   6   5      129.91      136.27      9.90 o 
   0   6   5        2.08        0.38      4.41 o 
   1   6   5      390.87      389.97     16.83 o 
   2   6   5       19.24       18.40      6.18 o 
   3   6   5       80.26       97.95     10.65 o 
   4   6   5      430.66      426.02     19.98 o 
   5   6   5       53.82       64.67     10.08 o 
   6   6   5        9.07        8.51      6.81 o 
   7   6   5        0.00        6.11      7.00 o 
 -13   7   5        0.00        1.58      6.18 o 
 -12   7   5       57.32       60.76      9.45 o 
 -11   7   5       11.81        5.99      5.48 o 
 -10   7   5        6.95       -5.03      3.82 o 
  -9   7   5      105.07       94.01      7.47 o 
  -8   7   5       54.77       46.32      5.60 o 
  -7   7   5       20.31       23.97      4.47 o 
  -6   7   5       77.17       85.50      6.15 o 
  -5   7   5       80.52       92.06      8.76 o 
  -4   7   5      775.53      762.11     15.63 o 
  -3   7   5       58.51       57.36      7.69 o 
  -2   7   5      234.57      229.87     12.98 o 
  -1   7   5      153.88      164.38     11.60 o 
   0   7   5       26.20       24.71      6.43 o 
   1   7   5       52.95       37.82      7.88 o 
   2   7   5      192.09      202.96     13.93 o 
   3   7   5       46.00       41.54      8.76 o 
   4   7   5       11.03        5.48      5.80 o 
   5   7   5        7.30       -0.63      6.37 o 
   6   7   5        4.54        5.17      6.81 o 
 -12   8   5       11.19       11.16      6.49 o 
 -11   8   5        1.57        1.07      5.11 o 
 -10   8   5      105.87       99.44      8.06 o 
  -9   8   5        7.72       10.77      9.64 o 
  -8   8   5       40.07       58.22      9.04 o 
  -7   8   5        0.65        1.79      3.38 o 
  -6   8   5        0.48        2.23      3.29 o 
  -5   8   5      246.32      247.33      9.62 o 
  -4   8   5        0.28        1.66      3.11 o 
  -3   8   5       87.78      104.82     10.53 o 
  -2   8   5       23.13       18.40      6.62 o 
  -1   8   5        0.78        5.11      5.67 o 
   0   8   5      185.45      192.24     13.61 o 
   1   8   5      189.66      168.79     13.49 o 
   2   8   5       52.53       61.96      9.64 o 
   3   8   5        1.60       -6.81      5.42 o 
   4   8   5        0.35        3.15      6.93 o 
   5   8   5        0.11       -3.40      6.24 o 
 -12   9   5        3.87        1.58      6.05 o 
 -11   9   5       18.84       21.81      7.69 o 
 -10   9   5        4.94        3.62      4.39 o 
  -9   9   5      221.80      219.91     11.57 o 
  -8   9   5       20.08       17.20      4.98 o 
  -7   9   5       39.05       48.15      7.69 o 
  -6   9   5       46.48       45.17      5.66 o 
  -5   9   5        4.16        4.34      5.07 o 
  -4   9   5       81.88       62.99      6.19 o 
  -3   9   5       38.65       41.41      8.26 o 
  -2   9   5       52.49       56.22      9.27 o 
  -1   9   5       15.22        6.93      6.68 o 
   0   9   5        8.65        9.64      6.93 o 
   1   9   5       12.77        4.10      6.87 o 
   2   9   5        7.01       12.67      7.63 o 
   3   9   5       70.52       95.99     12.35 o 
   4   9   5        4.32        5.42      6.87 o 
 -11  10   5       10.13       -1.13      5.04 o 
 -10  10   5        6.72       12.44      5.06 o 
  -9  10   5       81.57      100.31      8.30 o 
  -8  10   5      107.74      115.13      8.46 o 
  -7  10   5      222.72      221.04     10.76 o 
  -6  10   5       70.59       75.17      7.11 o 
  -5  10   5       12.17       20.50      5.19 o 
  -4  10   5      145.53      133.09      8.71 o 
  -3  10   5      136.12      138.48     13.17 o 
  -2  10   5      129.23      110.05     12.42 o 
  -1  10   5       78.37       83.51     11.09 o 
   0  10   5       76.52       79.61     11.53 o 
   1  10   5       15.07       22.50      8.45 o 
   2  10   5        0.20       -1.64      6.56 o 
   3  10   5        2.61       -7.66      5.11 o 
 -10  11   5       87.27       87.42     11.22 o 
  -9  11   5      166.99      177.98     14.81 o 
  -8  11   5       28.49       36.64      6.52 o 
  -7  11   5        3.84        7.62      4.66 o 
  -6  11   5       62.78       64.92      7.10 o 
  -5  11   5       44.33       51.92      6.82 o 
  -4  11   5      138.34      133.96      9.14 o 
  -3  11   5        1.36       -5.80      6.05 o 
  -2  11   5        2.14        3.78      7.06 o 
  -1  11   5        0.18       -2.27      7.06 o 
   0  11   5       90.91      101.60     12.92 o 
   1  11   5        0.83       -1.89      6.87 o 
   2  11   5        0.62        4.66      8.13 o 
 -10  12   5       42.63       67.00     10.59 o 
  -9  12   5        2.68        7.29      4.83 o 
  -8  12   5       20.49       28.71      6.19 o 
  -7  12   5       13.49       16.15      7.63 o 
  -6  12   5       47.35       56.79      7.18 o 
  -5  12   5       40.55       33.31      6.39 o 
  -4  12   5       25.95       28.36      6.13 o 
  -3  12   5        1.57        0.50      6.49 o 
  -2  12   5       64.18       59.69     10.97 o 
  -1  12   5       14.80       19.54      9.83 o 
   0  12   5       13.02        5.55      8.19 o 
   1  12   5        0.33        4.73      8.26 o 
  -9  13   5        3.55        3.44      4.99 o 
  -8  13   5        2.71       -1.84      7.25 o 
  -7  13   5        2.52        8.43      5.12 o 
  -6  13   5        4.23        5.72      4.89 o 
  -5  13   5       43.02       51.21      7.61 o 
  -4  13   5       11.60       15.16      5.68 o 
  -3  13   5        3.10        2.46      6.65 o 
  -2  13   5      168.86      134.32     15.25 o 
  -1  13   5        0.92        4.54      8.51 o 
  -8  14   5        0.41       -1.30      4.97 o 
  -7  14   5        1.51        2.67      5.43 o 
  -6  14   5        0.81        3.36      5.09 o 
  -5  14   5        3.06        2.10      5.05 o 
  -4  14   5        0.62        1.92      4.93 o 
  -3  14   5       13.42        8.92      5.79 o 
   2 -15   6       16.92        7.06      7.50 o 
   3 -15   6        6.35        1.32      8.57 o 
   4 -15   6       39.00       56.16     12.61 o 
   5 -15   6        5.49        9.83      8.13 o 
   6 -15   6        4.24        3.59      8.51 o 
   7 -15   6        7.31        8.45      8.26 o 
   8 -15   6       21.54       23.83     10.15 o 
  -1 -14   6        4.04       11.47      7.94 o 
   0 -14   6        9.10       12.22      5.56 o 
   1 -14   6       55.82       58.87     11.60 o 
   2 -14   6        0.05       10.40      7.50 o 
   3 -14   6        8.32        2.46      6.43 o 
   4 -14   6        0.06       -7.75      5.17 o 
   5 -14   6        0.94       -0.25      6.81 o 
   6 -14   6        8.48       19.04      8.45 o 
   7 -14   6        6.27        5.29      7.82 o 
   8 -14   6        8.20        1.13      7.25 o 
   9 -14   6        0.00       -5.99      6.62 o 
  -2 -13   6       29.28       19.29      8.64 o 
  -1 -13   6        8.57        1.76      7.12 o 
   0 -13   6        0.19       -1.67      4.10 o 
   1 -13   6       15.89       19.84      5.33 o 
   2 -13   6      136.94      140.37     15.13 o 
   3 -13   6      253.28      246.70     18.72 o 
   4 -13   6        3.25        3.15      6.49 o 
   5 -13   6        2.00        3.47      6.24 o 
   6 -13   6       87.45      107.59     14.12 o 
   7 -13   6       60.23       48.97     10.97 o 
   8 -13   6        8.91        7.69      7.37 o 
   9 -13   6       30.40       34.41     10.34 o 
  10 -13   6       14.36       25.97      9.64 o 
  -3 -12   6       36.91       29.25      9.01 o 
  -2 -12   6       33.11       24.08      7.94 o 
  -1 -12   6       86.55       76.27     10.78 o 
   0 -12   6       14.84       14.00      5.67 o 
   1 -12   6        8.79        2.88      3.86 o 
   2 -12   6        3.22       -0.44      3.79 o 
   3 -12   6        0.38       -1.64      5.29 o 
   4 -12   6       24.51       26.98      8.95 o 
   5 -12   6       27.36       15.88      7.69 o 
   6 -12   6       95.32       93.47     12.61 o 
   7 -12   6       10.09       16.51      7.56 o 
   8 -12   6       66.97       65.55     11.35 o 
   9 -12   6       16.85       13.11      8.38 o 
  10 -12   6       18.57       29.43     10.65 o 
  11 -12   6        2.78        1.01      8.19 o 
  -5 -11   6       10.00        0.95      7.19 o 
  -4 -11   6       13.67        4.60      6.30 o 
  -3 -11   6       81.09       89.75     11.72 o 
  -2 -11   6       72.68       69.90      9.71 o 
  -1 -11   6       38.83       46.14      8.26 o 
   0 -11   6      219.88      204.15     12.98 o 
   1 -11   6        0.60        0.17      3.39 o 
   2 -11   6       86.44       93.87      7.18 o 
   3 -11   6      179.45      184.05     14.88 o 
   4 -11   6        0.07        3.03      5.86 o 
   5 -11   6      441.92      405.79     21.18 o 
   6 -11   6      115.80      114.65     12.80 o 
   7 -11   6      175.70      152.78     14.62 o 
   8 -11   6        8.33        4.10      6.74 o 
   9 -11   6        2.47        4.03      6.56 o 
  10 -11   6        0.71       10.72      7.75 o 
  11 -11   6        2.94        5.55      8.70 o 
  -6 -10   6        7.71        1.83      7.44 o 
  -5 -10   6        8.72       17.59      8.26 o 
  -4 -10   6       98.04      105.76     12.29 o 
  -3 -10   6       67.12       64.73      9.58 o 
  -2 -10   6      104.56       90.70     10.59 o 
  -1 -10   6      152.88      157.13     12.04 o 
   0 -10   6      154.92      145.16     11.03 o 
   1 -10   6        5.43        5.27      3.78 o 
   2 -10   6       72.71       85.44      8.32 o 
   3 -10   6      545.29      516.64     23.54 o 
   4 -10   6        3.22        3.21      5.36 o 
   5 -10   6      215.97      205.48     14.75 o 
   6 -10   6       79.79       80.24     10.97 o 
   7 -10   6        0.49        5.86      6.11 o 
   8 -10   6      135.38      164.07     15.51 o 
   9 -10   6       49.07       21.43      9.27 o 
  10 -10   6        0.21        3.15      7.88 o 
  11 -10   6       52.23       64.98     13.43 o 
  -7  -9   6        0.56        3.28      7.25 o 
  -6  -9   6       82.26      105.64     12.98 o 
  -5  -9   6       49.16       34.79      9.08 o 
  -4  -9   6       11.26       -1.89      5.55 o 
  -3  -9   6       13.97       16.20      6.30 o 
  -2  -9   6      265.76      260.57     14.43 o 
  -1  -9   6       28.60       21.24      6.05 o 
   0  -9   6      465.80      483.50     16.89 o 
   1  -9   6        7.06        3.31      3.23 o 
   2  -9   6       27.10       29.46      5.48 o 
   3  -9   6     1081.54     1146.62     18.32 o 
   4  -9   6      358.03      359.96     17.46 o 
   5  -9   6        5.87        1.32      4.54 o 
   6  -9   6       15.11       17.90      7.19 o 
   7  -9   6        2.01        6.87      5.80 o 
   8  -9   6      136.37      122.97     13.17 o 
   9  -9   6      308.66      343.76     21.37 o 
  10  -9   6        0.12        2.65      7.75 o 
  11  -9   6       14.10       14.43      9.08 o 
  12  -9   6       14.81       12.29     10.34 o 
  -7  -8   6        0.95        7.19      6.68 o 
  -6  -8   6       64.89       69.93      7.88 o 
  -5  -8   6       82.51       88.15      7.95 o 
  -4  -8   6      178.35      184.86      9.62 o 
  -3  -8   6       76.80       74.44      9.01 o 
  -2  -8   6       25.51       22.00      6.24 o 
  -1  -8   6       14.41       14.50      5.11 o 
   0  -8   6      427.21      426.08     14.75 o 
   1  -8   6       18.79       18.59      3.50 o 
   2  -8   6      269.95      291.94     13.14 o 
   3  -8   6      107.69       97.75     10.62 o 
   4  -8   6        0.05       -2.02      2.18 o 
   5  -8   6       13.59       25.59      6.56 o 
   6  -8   6       15.92       13.43      6.11 o 
   7  -8   6      209.34      195.27     14.88 o 
   8  -8   6       63.39       45.19      9.39 o 
   9  -8   6      479.60      474.36     24.77 o 
  10  -8   6        9.60       -4.98      6.93 o 
  11  -8   6       58.47       47.27     11.85 o 
  12  -8   6        0.27        0.95      9.20 o 
  -8  -7   6        2.13        3.15      7.12 o 
  -7  -7   6        5.37       12.16      7.50 o 
  -6  -7   6       11.18        9.45      6.18 o 
  -5  -7   6        0.01       -3.78      5.11 o 
  -4  -7   6       21.64       32.59      7.12 o 
  -3  -7   6        6.99       -1.07      4.60 o 
  -2  -7   6      199.33      190.54     11.35 o 
  -1  -7   6      143.62      149.13      9.45 o 
   0  -7   6     1722.60     1698.34     29.50 o 
   1  -7   6      105.42      119.17      5.69 o 
   2  -7   6      394.62      355.48      8.37 o 
   3  -7   6        3.76        8.52      2.30 o 
   4  -7   6      114.87       97.26      4.00 o 
   5  -7   6      158.24      160.98     11.47 o 
   6  -7   6       70.14       70.40      9.14 o 
   7  -7   6       23.71       31.77      8.07 o 
   8  -7   6        0.01        2.14      7.25 o 
   9  -7   6       62.66       70.78     12.23 o 
  10  -7   6      267.27      273.49     20.30 o 
  11  -7   6        0.91       -2.21      7.94 o 
  12  -7   6        6.96        9.33     10.08 o 
  -9  -6   6        0.11       -7.12      6.62 o 
  -8  -6   6        1.59        9.33      6.81 o 
  -7  -6   6       13.78       10.27      6.62 o 
  -6  -6   6       18.15       19.67      6.87 o 
  -5  -6   6       10.83       10.46      5.67 o 
  -4  -6   6        5.87        6.24      4.98 o 
  -3  -6   6      535.48      534.62     18.66 o 
  -2  -6   6       13.96       19.67      4.85 o 
  -1  -6   6      168.40      198.35      9.83 o 
   0  -6   6     2422.41     2428.51     21.23 o 
   1  -6   6     1368.77     1285.61     23.64 o 
   2  -6   6      866.68      909.79     12.43 o 
   3  -6   6      996.83     1043.38     31.04 o 
   4  -6   6        9.75        3.66      4.10 o 
   5  -6   6        5.09        0.19      4.29 o 
   6  -6   6      225.78      215.44     13.74 o 
   7  -6   6      938.39      881.28     28.93 o 
   8  -6   6      621.33      631.12     26.28 o 
   9  -6   6        4.83        6.05      7.25 o 
  10  -6   6        3.17        6.30      7.69 o 
  11  -6   6        0.08       -3.34      7.56 o 
  12  -6   6       10.52       11.98     10.40 o 
  -9  -5   6        0.92        2.02      6.62 o 
  -8  -5   6        0.92       -5.67      5.04 o 
  -7  -5   6        1.47        9.83      6.56 o 
  -6  -5   6      142.75      149.00     12.35 o 
  -5  -5   6        1.03       -1.83      4.48 o 
  -4  -5   6       21.43       17.19      4.70 o 
  -3  -5   6      166.48      163.12      9.96 o 
  -2  -5   6      539.47      547.29     16.20 o 
  -1  -5   6     3139.85     3026.69     41.91 o 
   0  -5   6     1233.14     1247.49     16.06 o 
   1  -5   6      274.90      305.64      6.63 o 
   2  -5   6      241.63      245.71      5.01 o 
   3  -5   6      445.63      491.13     16.32 o 
   4  -5   6      243.63      248.09     12.48 o 
   5  -5   6        3.90        1.40      3.09 o 
   6  -5   6      202.89      213.92     13.80 o 
   7  -5   6       89.36       76.52     10.40 o 
   8  -5   6       16.47       16.77      7.75 o 
   9  -5   6        0.03       -1.01      7.75 o 
  10  -5   6       22.90       31.14     10.21 o 
  11  -5   6        7.58       -3.21      8.19 o 
  12  -5   6        0.00       11.79      9.20 o 
 -10  -4   6        1.13        5.86      7.06 o 
  -9  -4   6        2.19        1.01      5.61 o 
  -8  -4   6        0.95        2.71      5.61 o 
  -7  -4   6        2.47        5.48      5.67 o 
  -6  -4   6        5.32        9.01      5.36 o 
  -5  -4   6      201.64      216.00     12.61 o 
  -4  -4   6       63.95       66.90      4.57 o 
  -3  -4   6      117.79      142.63      6.52 o 
  -2  -4   6      428.01      431.88     13.74 o 
  -1  -4   6     2348.22     2311.31     33.22 o 
   0  -4   6     1339.47     1253.10     15.60 o 
   1  -4   6       38.53       30.64      2.23 o 
   2  -4   6       34.43       36.62      4.73 o 
   3  -4   6      947.41      932.21     22.44 o 
   4  -4   6     2449.00     2461.57     42.99 o 
   5  -4   6       72.70       89.57      4.14 o 
   6  -4   6      123.54      128.32      5.52 o 
   7  -4   6       21.97       20.74      7.82 o 
   8  -4   6       70.76       56.35     10.65 o 
   9  -4   6       24.57       27.67      9.83 o 
  10  -4   6        3.56        0.06      7.75 o 
  11  -4   6       15.68       -6.62      7.88 o 
 -10  -3   6       32.74       24.33      8.45 o 
  -9  -3   6        2.06        6.40      5.86 o 
  -8  -3   6        7.98        5.98      4.18 o 
  -7  -3   6      164.67      171.88     12.67 o 
  -6  -3   6       27.76       31.20      6.74 o 
  -5  -3   6      118.41       87.80      9.93 o 
  -4  -3   6       59.44       64.35      4.20 o 
  -3  -3   6     1587.20     1647.25     20.42 o 
  -2  -3   6       34.93       44.58      3.43 o 
  -1  -3   6     2083.86     1961.47     21.15 o 
   0  -3   6        1.91        3.44      1.42 o 
   1  -3   6       83.75       86.47      2.84 o 
   2  -3   6       49.72       32.40      4.54 o 
   3  -3   6      347.70      316.35     12.73 o 
   4  -3   6     1136.39     1223.81     14.84 o 
   5  -3   6      497.49      582.28     10.81 o 
   6  -3   6      391.87      376.85      9.61 o 
   7  -3   6        2.97        6.89      3.37 o 
   8  -3   6        3.50       19.48      8.19 o 
   9  -3   6       21.35       25.91      9.96 o 
  10  -3   6        3.26       18.34      9.39 o 
  11  -3   6        8.72        4.60      8.19 o 
 -11  -2   6        3.16        7.25      6.87 o 
 -10  -2   6       49.13       51.68      7.03 o 
  -9  -2   6        0.23       -2.85      3.69 o 
  -8  -2   6       19.84       11.87      6.71 o 
  -7  -2   6        4.27       -1.83      6.49 o 
  -6  -2   6     1169.41     1193.21     20.10 o 
  -5  -2   6      266.18      280.24      6.63 o 
  -4  -2   6     2029.33     1989.62     29.06 o 
  -3  -2   6      155.03      152.94     12.89 o 
  -2  -2   6      557.31      495.31     12.64 o 
  -1  -2   6     3863.15     3875.47     27.24 o 
   0  -2   6       65.74       72.50      2.71 o 
   1  -2   6     1246.95     1180.22     16.05 o 
   2  -2   6      138.99      155.72      5.39 o 
   3  -2   6      525.57      515.31      7.39 o 
   4  -2   6      656.36      648.64      9.28 o 
   5  -2   6        0.84        0.79      1.81 o 
   6  -2   6       68.13       58.24      4.34 o 
   7  -2   6      490.80      512.65     13.21 o 
   8  -2   6        5.28       -2.14      6.68 o 
   9  -2   6        0.10       -5.17      7.19 o 
  10  -2   6       31.89       27.61     10.90 o 
  11  -2   6        3.12        4.54      8.57 o 
 -11  -1   6       33.43       37.12      9.33 o 
 -10  -1   6       42.49       41.69      9.83 o 
  -9  -1   6       38.56       31.16      5.46 o 
  -8  -1   6        0.93       -2.29      3.15 o 
  -7  -1   6      143.88      165.05     20.83 o 
  -6  -1   6       93.47      107.33      5.95 o 
  -5  -1   6        6.69        4.58      2.09 o 
  -4  -1   6      472.77      520.98      8.14 o 
  -3  -1   6      127.87      146.44      5.48 o 
  -2  -1   6      581.88      531.21      9.77 o 
  -1  -1   6     7482.76     7200.36     57.10 o 
   0  -1   6      540.33      512.89     10.11 o 
   1  -1   6     3385.09     3248.46     23.89 o 
   2  -1   6     1334.19     1375.60     17.08 o 
   3  -1   6        3.39        4.41      1.69 o 
   4  -1   6      333.71      354.49      7.14 o 
   5  -1   6       43.38       44.64      3.33 o 
   6  -1   6        0.40       -4.31      2.87 o 
   7  -1   6        7.18       11.35      4.22 o 
   8  -1   6       37.09       42.75      6.65 o 
   9  -1   6       37.31       40.15     10.27 o 
  10  -1   6        5.73        3.40      8.38 o 
  11  -1   6        3.85        3.53      8.38 o 
 -12   0   6       15.47       23.95      8.70 o 
 -11   0   6       12.68        5.36      6.24 o 
 -10   0   6       95.41       86.80     10.90 o 
  -9   0   6      141.90      151.60      9.02 o 
  -8   0   6       98.11      116.79      7.45 o 
  -7   0   6        5.19        5.22      5.14 o 
  -6   0   6        0.23        1.38      2.40 o 
  -5   0   6      121.71      122.16      4.59 o 
  -4   0   6       62.27       71.19      5.09 o 
  -3   0   6      496.24      442.20      9.36 o 
  -2   0   6     8251.44     7902.17     63.16 o 
  -1   0   6      114.25      146.35      5.30 o 
   0   0   6      335.83      316.85      5.54 o 
   1   0   6      674.56      655.35      8.65 o 
   2   0   6     1835.48     1809.90     16.93 o 
   3   0   6     1044.92     1152.25     14.04 o 
   4   0   6      603.57      609.07     18.19 o 
   5   0   6       79.75       73.88      5.55 o 
   6   0   6       38.57       42.88      5.16 o 
   7   0   6       75.56       77.79      6.77 o 
   8   0   6       50.13       45.59      7.56 o 
   9   0   6       13.49        9.27      8.38 o 
  10   0   6        0.80        4.16      7.82 o 
 -12   1   6        6.30       13.05      7.63 o 
 -11   1   6       80.73       90.32     11.22 o 
 -10   1   6      125.19      111.69     11.72 o 
  -9   1   6       31.30       34.29      5.52 o 
  -8   1   6        8.45        3.78      3.45 o 
  -7   1   6      524.37      538.72     17.05 o 
  -6   1   6      193.17      175.14     13.05 o 
  -5   1   6     1216.63     1339.41     17.84 o 
  -4   1   6      758.94      796.35      9.84 o 
  -3   1   6      457.54      398.82     14.02 o 
  -2   1   6       15.05       18.16      2.89 o 
  -1   1   6     3810.67     3783.71     35.04 o 
   0   1   6        3.72        4.00      2.96 o 
   1   1   6      726.47      736.07      9.87 o 
   2   1   6      541.99      498.48      8.34 o 
   3   1   6     2460.53     2491.92     28.74 o 
   4   1   6     1110.70     1049.16     13.82 o 
   5   1   6      184.77      180.03      8.43 o 
   6   1   6       19.09        8.79      4.37 o 
   7   1   6      139.37      130.07      8.69 o 
   8   1   6       16.29       14.91      6.52 o 
   9   1   6       40.35       36.07      9.11 o 
  10   1   6       12.63       16.20      9.39 o 
 -12   2   6        4.25       -3.15      5.92 o 
 -11   2   6      220.43      206.99     15.63 o 
 -10   2   6       77.51       96.56     10.97 o 
  -9   2   6        1.58       -1.45      7.19 o 
  -8   2   6        2.10        0.19      4.44 o 
  -7   2   6       47.29       49.73      6.62 o 
  -6   2   6        7.58        7.50      2.84 o 
  -5   2   6        3.42        0.56      2.87 o 
  -4   2   6      504.88      479.94      7.64 o 
  -3   2   6      214.65      198.73      7.21 o 
  -2   2   6       24.96       31.03      3.72 o 
  -1   2   6        4.98       11.05      4.54 o 
   0   2   6       72.06       58.05      5.94 o 
   1   2   6      649.32      701.79     15.01 o 
   2   2   6     2266.30     2325.27     21.93 o 
   3   2   6      723.39      731.86     13.88 o 
   4   2   6      945.20      964.21     18.26 o 
   5   2   6      563.55      535.78     14.35 o 
   6   2   6       82.76       73.78      7.10 o 
   7   2   6      170.19      172.43      9.92 o 
   8   2   6        0.03        3.50      4.60 o 
   9   2   6       44.10       51.57      7.30 o 
 -12   3   6        1.07       -1.39      5.42 o 
 -11   3   6       38.64       36.05      8.82 o 
 -10   3   6      196.24      190.67     13.74 o 
  -9   3   6      112.43      119.73      7.89 o 
  -8   3   6       10.21        9.15      3.91 o 
  -7   3   6       89.20      112.56      6.39 o 
  -6   3   6        3.40        0.22      2.36 o 
  -5   3   6     1599.77     1670.76     20.53 o 
  -4   3   6     1960.65     2028.91     46.86 o 
  -3   3   6       77.35       68.30      3.63 o 
  -2   3   6     1224.19     1228.58     24.52 o 
  -1   3   6      400.14      352.74      9.52 o 
   0   3   6      495.68      522.27     11.49 o 
   1   3   6     1914.20     1952.77     24.40 o 
   2   3   6     1285.15     1293.05     20.05 o 
   3   3   6     1730.78     1807.06     25.81 o 
   4   3   6       69.85       61.18      5.88 o 
   5   3   6      543.18      560.09     27.54 o 
   6   3   6       36.98       44.12      6.32 o 
   7   3   6        0.01        3.67      4.17 o 
   8   3   6        2.48        1.17      4.43 o 
   9   3   6        0.11        4.62      5.15 o 
 -13   4   6       20.32       19.35      8.32 o 
 -12   4   6        0.01       -4.85      5.36 o 
 -11   4   6       10.12        3.15      6.30 o 
 -10   4   6       45.81       48.60      8.89 o 
  -9   4   6       72.05       73.52      6.60 o 
  -8   4   6      103.34      100.56      6.74 o 
  -7   4   6       37.24       56.27      6.78 o 
  -6   4   6       26.28       31.62      7.06 o 
  -5   4   6      775.23      900.47     14.93 o 
  -4   4   6      343.87      319.44      8.24 o 
  -3   4   6     1049.65     1080.05     22.15 o 
  -2   4   6      369.03      318.17     12.67 o 
  -1   4   6      107.20      124.11      8.57 o 
   0   4   6       53.52       88.81      7.75 o 
   1   4   6       23.62       26.28      5.36 o 
   2   4   6       49.54       64.16      7.37 o 
   3   4   6      107.07       83.89      6.66 o 
   4   4   6       34.80       33.75      9.08 o 
   5   4   6      167.51      164.08      9.75 o 
   6   4   6        5.00       -2.90      5.17 o 
   7   4   6        3.26        3.32      4.41 o 
   8   4   6        7.82        7.60      5.40 o 
 -13   5   6       13.25       13.87      7.69 o 
 -12   5   6        9.10       14.88      7.44 o 
 -11   5   6       12.97        8.38      6.18 o 
 -10   5   6      243.62      220.48     14.75 o 
  -9   5   6      156.23      181.16      8.96 o 
  -8   5   6       44.09       53.60      7.72 o 
  -7   5   6      450.06      492.34     12.44 o 
  -6   5   6      132.37      150.85     11.53 o 
  -5   5   6        0.95       -1.27      2.24 o 
  -4   5   6      160.82      182.57      6.90 o 
  -3   5   6     1672.20     1781.79     34.04 o 
  -2   5   6      697.34      730.20     20.55 o 
  -1   5   6       43.24       38.70      6.30 o 
   0   5   6       90.03       89.88      8.38 o 
   1   5   6       28.09       25.91      5.92 o 
   2   5   6       40.92       38.45      7.19 o 
   3   5   6      403.00      428.29     18.15 o 
   4   5   6      440.00      446.19     19.41 o 
   5   5   6        5.42        3.59      5.42 o 
   6   5   6        0.63       -3.15      5.99 o 
   7   5   6       27.26       25.34      8.70 o 
 -13   6   6        3.98        5.74      6.62 o 
 -12   6   6        3.34        4.85      6.56 o 
 -11   6   6       98.36      112.07     11.85 o 
 -10   6   6       93.74       89.57     10.90 o 
  -9   6   6       48.79       57.81      6.34 o 
  -8   6   6        6.86       11.24      4.01 o 
  -7   6   6      378.79      388.25     26.47 o 
  -6   6   6       25.55       25.60      4.00 o 
  -5   6   6       22.83       27.73      3.92 o 
  -4   6   6      208.97      216.44      7.93 o 
  -3   6   6       13.50        1.58      4.35 o 
  -2   6   6      295.37      274.56     13.61 o 
  -1   6   6        0.17       -1.45      3.97 o 
   0   6   6       10.79       13.55      5.55 o 
   1   6   6      423.76      420.28     17.71 o 
   2   6   6        5.66        2.46      5.29 o 
   3   6   6      256.51      249.22     15.69 o 
   4   6   6      283.69      277.33     16.96 o 
   5   6   6        5.71        7.94      6.87 o 
   6   6   6        0.00       21.49      7.75 o 
   7   6   6        2.84        2.52      7.06 o 
 -13   7   6        0.06        7.37      6.68 o 
 -12   7   6        0.04        5.04      6.30 o 
 -11   7   6       27.05       37.06      8.07 o 
 -10   7   6      234.19      218.59     14.50 o 
  -9   7   6        2.87        4.46      4.08 o 
  -8   7   6       29.23       27.77      4.97 o 
  -7   7   6       40.98       50.82     13.74 o 
  -6   7   6        2.19       -0.05      2.98 o 
  -5   7   6       43.46       45.07      4.98 o 
  -4   7   6      418.82      407.61     11.67 o 
  -3   7   6      433.73      396.39     16.77 o 
  -2   7   6     1125.31     1142.98     29.12 o 
  -1   7   6      252.26      295.29     15.32 o 
   0   7   6        2.28       -2.96      4.73 o 
   1   7   6       88.74       92.21     10.21 o 
   2   7   6      148.36      120.51     11.91 o 
   3   7   6        2.03        8.89      6.62 o 
   4   7   6        0.54       -7.85      5.23 o 
   5   7   6        0.40        0.57      6.24 o 
   6   7   6       12.37       25.72      9.20 o 
 -12   8   6        0.00       -2.71      5.99 o 
 -11   8   6        0.04       -2.71      5.42 o 
 -10   8   6       20.33       24.46      7.06 o 
  -9   8   6        3.43        4.66      5.61 o 
  -8   8   6       93.05      108.38      7.80 o 
  -7   8   6      146.37      160.17      8.61 o 
  -6   8   6       65.35       65.19      6.84 o 
  -5   8   6       72.79       81.23      6.50 o 
  -4   8   6        2.96        5.53      5.11 o 
  -3   8   6        2.16       -0.76      5.04 o 
  -2   8   6       22.41       17.71      6.49 o 
  -1   8   6      416.82      404.02     19.10 o 
   0   8   6      280.93      285.27     16.39 o 
   1   8   6       20.30       10.46      6.93 o 
   2   8   6       20.57       16.01      7.19 o 
   3   8   6       23.41       15.63      7.50 o 
   4   8   6        6.32       18.15      8.00 o 
   5   8   6       14.71        8.45      7.69 o 
 -12   9   6       14.21       15.82      7.88 o 
 -11   9   6       59.94       50.23      9.58 o 
 -10   9   6       53.47       47.40      8.89 o 
  -9   9   6        0.05        8.57      5.42 o 
  -8   9   6       85.84       94.51     11.28 o 
  -7   9   6        9.17        3.17      4.18 o 
  -6   9   6      108.14      107.21     12.16 o 
  -5   9   6       82.94       99.89      7.36 o 
  -4   9   6        3.13        2.75      4.32 o 
  -3   9   6       26.05       16.20      7.00 o 
  -2   9   6      119.08      114.97     11.66 o 
  -1   9   6       15.64       17.96      7.50 o 
   0   9   6      143.57      132.36     13.11 o 
   1   9   6        1.10       -6.68      5.11 o 
   2   9   6       43.84       51.43     10.08 o 
   3   9   6        7.86       -2.46      6.56 o 
   4   9   6        1.86       -3.59      5.80 o 
 -12  10   6        7.33        6.68      6.68 o 
 -11  10   6        2.84        3.03      5.80 o 
 -10  10   6       35.00       48.97      9.71 o 
  -9  10   6       17.52        4.60      6.49 o 
  -8  10   6       37.81       58.43     12.73 o 
  -7  10   6        4.02        9.62      4.45 o 
  -6  10   6       93.54      102.28      8.11 o 
  -5  10   6      565.35      557.08     18.59 o 
  -4  10   6        6.21        7.60      4.30 o 
  -3  10   6       70.54       63.47     10.34 o 
  -2  10   6       45.05       64.16     10.21 o 
  -1  10   6       24.95       16.89      8.64 o 
   0  10   6       17.15       17.02      8.13 o 
   1  10   6       44.83       43.24     10.59 o 
   2  10   6        2.78       -1.95      6.43 o 
   3  10   6        2.81        6.30      7.37 o 
 -11  11   6        0.36        7.94      7.19 o 
 -10  11   6       56.64       55.97      9.77 o 
  -9  11   6       24.68       23.76      8.26 o 
  -8  11   6        0.96        1.46      5.42 o 
  -7  11   6        5.46       -0.03      4.07 o 
  -6  11   6      147.36      150.07     26.00 o 
  -5  11   6       30.30       29.83      5.62 o 
  -4  11   6       11.49        6.39      4.41 o 
  -3  11   6       64.93       57.86     10.78 o 
  -2  11   6      149.62      165.08     15.13 o 
  -1  11   6        8.78       12.04      8.00 o 
   0  11   6        0.38        0.00      7.25 o 
   1  11   6        0.09       -6.87      6.68 o 
   2  11   6       12.33       11.03      8.45 o 
 -10  12   6        0.43       -3.59      6.24 o 
  -9  12   6        1.10        5.36      7.37 o 
  -8  12   6        0.22        3.64      4.80 o 
  -7  12   6       50.52       45.43      8.19 o 
  -6  12   6       18.65       22.21     17.49 o 
  -5  12   6       31.47       26.43      5.96 o 
  -4  12   6        0.31        7.28      4.44 o 
  -3  12   6        0.07       -1.32      7.37 o 
  -2  12   6        1.20       -6.18      6.87 o 
  -1  12   6        6.02        2.84      7.94 o 
   0  12   6        3.42       -3.28      8.13 o 
  -9  13   6        0.28        8.19      6.93 o 
  -8  13   6        8.36       17.35      6.05 o 
  -7  13   6       13.74        7.38      5.19 o 
  -6  13   6        9.71       11.04      5.48 o 
  -5  13   6       54.90       46.53      9.45 o 
  -4  13   6        5.60        7.83      5.13 o 
  -3  13   6       87.67      117.12     10.42 o 
  -2  13   6       17.32       29.31     10.84 o 
  -7  14   6        3.15       -0.45      5.09 o 
  -6  14   6        2.74        7.02      5.28 o 
  -5  14   6        2.54        9.29      6.01 o 
   2 -15   7        8.00       13.43      8.89 o 
   3 -15   7       19.57       28.68     10.97 o 
   4 -15   7       12.92       15.06      9.96 o 
   5 -15   7        5.69       10.15      8.13 o 
   6 -15   7        2.14        2.02      8.07 o 
   7 -15   7       42.36       37.82     11.53 o 
   8 -15   7        0.31        7.88      8.51 o 
  -1 -14   7       12.88       15.76      5.85 o 
   0 -14   7        0.63       -1.83      4.63 o 
   1 -14   7        2.08       -5.55      5.17 o 
   2 -14   7       24.23       12.98      8.19 o 
   3 -14   7        7.80        9.71      7.94 o 
   4 -14   7        5.04        4.98      7.56 o 
   5 -14   7        4.17        0.06      7.19 o 
   6 -14   7       15.89       20.48      9.39 o 
   7 -14   7       10.60        9.01      7.37 o 
   8 -14   7        1.75        3.59      7.69 o 
   9 -14   7       17.29        2.84      7.69 o 
  -2 -13   7        0.23        1.58      7.37 o 
  -1 -13   7       14.94       19.92      8.07 o 
   0 -13   7       22.28       16.52      5.45 o 
   1 -13   7      114.08       72.55     11.60 o 
   2 -13   7       34.22       28.62      9.33 o 
   3 -13   7        0.91       -3.47      5.86 o 
   4 -13   7        0.67       -0.32      5.86 o 
   5 -13   7        1.69        9.71      7.94 o 
   6 -13   7       44.45       43.49     10.84 o 
   7 -13   7        1.67       -7.56      5.04 o 
   8 -13   7        9.44       16.58      8.70 o 
   9 -13   7        8.16        5.04      7.06 o 
  10 -13   7        0.16        6.56      8.32 o 
  -4 -12   7        5.64       -9.27      6.18 o 
  -3 -12   7       19.31       19.73      8.26 o 
  -2 -12   7       31.56       32.84      8.51 o 
  -1 -12   7       18.73       14.06      6.74 o 
   0 -12   7       29.63       19.69      5.13 o 
   1 -12   7      365.15      386.30     13.43 o 
   2 -12   7        2.20       -3.47      4.92 o 
   3 -12   7       54.76       60.45     10.59 o 
   4 -12   7      480.85      500.39     24.33 o 
   5 -12   7        3.61       -2.02      5.55 o 
   6 -12   7       24.85       33.59      9.27 o 
   7 -12   7       41.45       45.19     10.40 o 
   8 -12   7       10.52        6.56      7.00 o 
   9 -12   7       14.13       18.85      9.14 o 
  10 -12   7        0.05        9.96      7.82 o 
  -5 -11   7        0.01       -2.33      7.00 o 
  -4 -11   7       19.58       21.81      8.70 o 
  -3 -11   7       64.60       46.64      9.08 o 
  -2 -11   7       87.36       65.49      9.90 o 
  -1 -11   7       45.57       37.63      7.69 o 
   0 -11   7        2.09        1.29      3.67 o 
   1 -11   7       18.45       18.14      4.65 o 
   2 -11   7        4.18       -0.07      3.50 o 
   3 -11   7       97.18       78.98     10.90 o 
   4 -11   7        5.27        7.56      6.37 o 
   5 -11   7        3.01        4.60      6.49 o 
   6 -11   7       28.39       17.71      7.31 o 
   7 -11   7       29.58       45.00      9.90 o 
   8 -11   7      119.23      112.38     13.74 o 
   9 -11   7       42.17       46.20     10.65 o 
  10 -11   7        2.95        0.13      6.62 o 
  11 -11   7        6.39       10.65      8.82 o 
  -6 -10   7        1.49       -0.44      6.74 o 
  -5 -10   7       12.07        7.88      6.87 o 
  -4 -10   7        5.91        5.11      6.43 o 
  -3 -10   7      144.06      171.82     13.43 o 
  -2 -10   7       92.61       78.60      9.71 o 
  -1 -10   7        0.88       -6.52      4.35 o 
   0 -10   7      163.25      177.68      8.76 o 
   1 -10   7      122.75      122.50      7.51 o 
   2 -10   7       92.64       86.85      6.16 o 
   3 -10   7       10.74       28.62      7.63 o 
   4 -10   7      774.27      727.30     26.66 o 
   5 -10   7       10.78       16.96      7.06 o 
   6 -10   7       39.27       50.05      9.39 o 
   7 -10   7       48.09       40.40      8.95 o 
   8 -10   7       59.17       64.73     11.03 o 
   9 -10   7       37.54       42.80     10.34 o 
  10 -10   7      104.04      101.92     14.50 o 
  11 -10   7       20.33       28.74     11.28 o 
  -7  -9   7       30.50       48.28     11.09 o 
  -6  -9   7        3.90       -2.58      5.92 o 
  -5  -9   7        0.46        8.00      6.30 o 
  -4  -9   7       48.16       44.56      8.57 o 
  -3  -9   7        0.21        5.86      5.48 o 
  -2  -9   7        4.82        1.45      4.79 o 
  -1  -9   7       27.40       27.99      6.37 o 
   0  -9   7       23.41       26.15      4.36 o 
   1  -9   7      253.98      286.39      9.61 o 
   2  -9   7        0.42       -0.26      2.63 o 
   3  -9   7      224.19      207.43      7.62 o 
   4  -9   7      573.07      563.93     22.25 o 
   5  -9   7      110.06      117.17     11.60 o 
   6  -9   7      101.41      123.16     12.10 o 
   7  -9   7       76.24      105.76     12.04 o 
   8  -9   7       51.74       45.57      9.64 o 
   9  -9   7       11.88       19.79      9.52 o 
  10  -9   7       13.99       10.27      8.57 o 
  11  -9   7        4.23       -0.06      7.44 o 
  -7  -8   7       10.07       11.53      7.31 o 
  -6  -8   7       28.13       27.10      8.45 o 
  -5  -8   7       95.28       86.48     11.09 o 
  -4  -8   7       72.33       63.09      9.20 o 
  -3  -8   7      348.63      323.41     16.51 o 
  -2  -8   7      724.21      769.14     16.15 o 
  -1  -8   7      117.79      114.08      8.82 o 
   0  -8   7       51.52       39.37      5.99 o 
   1  -8   7      304.53      323.61      9.33 o 
   2  -8   7      269.42      306.61      8.62 o 
   3  -8   7      352.88      366.00      8.79 o 
   4  -8   7      347.53      343.01     16.89 o 
   5  -8   7        0.94        7.19      5.04 o 
   6  -8   7      177.46      183.86     13.80 o 
   7  -8   7      293.77      320.38     18.59 o 
   8  -8   7       14.57       14.81      8.32 o 
   9  -8   7      228.72      253.44     19.35 o 
  10  -8   7        0.41        3.09      7.88 o 
  11  -8   7        5.98       11.53      9.45 o 
  -8  -7   7        0.04        2.40      7.19 o 
  -7  -7   7      120.91      138.22     14.06 o 
  -6  -7   7        0.54       -5.67      5.04 o 
  -5  -7   7      104.77      117.87     12.10 o 
  -4  -7   7       94.42      104.06     10.34 o 
  -3  -7   7      164.63      155.43     11.03 o 
  -2  -7   7      239.75      215.69     11.72 o 
  -1  -7   7      710.10      824.75     20.93 o 
   0  -7   7      183.51      163.36     16.70 o 
   1  -7   7       90.21       98.26      5.22 o 
   2  -7   7     1058.35     1042.17     33.03 o 
   3  -7   7      342.41      375.18     12.20 o 
   4  -7   7      415.97      425.26     17.52 o 
   5  -7   7       28.76       29.31      6.62 o 
   6  -7   7       44.09       51.81      8.57 o 
   7  -7   7       38.48       36.31      8.32 o 
   8  -7   7        5.79       -4.16      6.87 o 
   9  -7   7       34.77       31.39      9.58 o 
  10  -7   7      100.54       99.59     13.61 o 
  11  -7   7       12.70        7.94      9.01 o 
  -9  -6   7       18.64       21.81      8.95 o 
  -8  -6   7        0.24        0.44      5.61 o 
  -7  -6   7       17.71       21.05      7.88 o 
  -6  -6   7       38.81       35.86      7.88 o 
  -5  -6   7       23.01       24.52      6.87 o 
  -4  -6   7       19.29       21.81      4.25 o 
  -3  -6   7       19.39       23.32      5.86 o 
  -2  -6   7     1406.58     1325.20     27.92 o 
  -1  -6   7      462.93      462.77     14.43 o 
   0  -6   7      668.67      670.24     12.08 o 
   1  -6   7       20.79       31.72      3.01 o 
   2  -6   7      113.11      134.05     10.18 o 
   3  -6   7        5.66        3.59      3.53 o 
   4  -6   7        1.77        2.46      3.97 o 
   5  -6   7      197.83      180.45     12.48 o 
   6  -6   7        5.85       12.80      6.37 o 
   7  -6   7       18.23       12.10      7.44 o 
   8  -6   7      194.39      223.00     17.08 o 
   9  -6   7        0.34        0.00      7.00 o 
  10  -6   7        1.54       -2.84      7.31 o 
  11  -6   7      136.61      156.63     17.71 o 
  -9  -5   7       26.30       25.15      8.64 o 
  -8  -5   7        0.68       -4.35      5.55 o 
  -7  -5   7       23.06       20.55      7.06 o 
  -6  -5   7      271.58      272.73     15.82 o 
  -5  -5   7      252.35      226.47     13.49 o 
  -4  -5   7      207.86      199.54     10.72 o 
  -3  -5   7        5.71        4.03      2.45 o 
  -2  -5   7      154.82      177.24      9.33 o 
  -1  -5   7       38.38       48.91      5.29 o 
   0  -5   7      222.08      258.41      6.77 o 
   1  -5   7      198.89      198.55      5.29 o 
   2  -5   7        0.22        2.23      3.53 o 
   3  -5   7      130.09      115.60      8.82 o 
   4  -5   7     1357.65     1459.90     32.27 o 
   5  -5   7       14.93       21.37      5.92 o 
   6  -5   7       74.32       75.57      9.83 o 
   7  -5   7        0.27       -6.05      5.67 o 
   8  -5   7       12.27       12.61      7.94 o 
   9  -5   7       80.39       83.64     12.67 o 
  10  -5   7        0.45        0.06      7.19 o 
  11  -5   7       47.17       40.02     11.98 o 
 -10  -4   7        0.63       -2.14      6.18 o 
  -9  -4   7        3.61        1.83      6.43 o 
  -8  -4   7        0.05       -5.48      4.73 o 
  -7  -4   7       95.10      100.47     10.97 o 
  -6  -4   7      102.57       99.34     10.21 o 
  -5  -4   7       15.52       16.50      3.47 o 
  -4  -4   7       43.43       51.97      6.81 o 
  -3  -4   7       81.38       83.40      5.01 o 
  -2  -4   7       66.03       50.26      3.94 o 
  -1  -4   7        7.10        3.61      2.08 o 
   0  -4   7     1409.82     1473.01     16.69 o 
   1  -4   7      408.53      431.06      7.75 o 
   2  -4   7      635.96      619.52     17.02 o 
   3  -4   7      151.75      144.40      9.52 o 
   4  -4   7      178.39      129.02      3.47 o 
   5  -4   7     1085.51     1133.60     33.78 o 
   6  -4   7       66.90       54.52      9.08 o 
   7  -4   7      775.44      782.45     28.05 o 
   8  -4   7       15.98       33.72     10.15 o 
   9  -4   7        0.10       -4.16      7.37 o 
  10  -4   7        0.33        4.10      8.38 o 
  11  -4   7        8.67        3.66      8.00 o 
 -10  -3   7       10.74       13.11      7.50 o 
  -9  -3   7        0.76        0.44      6.11 o 
  -8  -3   7        0.74        3.66      5.23 o 
  -7  -3   7       80.51       82.95      9.83 o 
  -6  -3   7       51.29       75.38      8.70 o 
  -5  -3   7       18.61       16.81      5.48 o 
  -4  -3   7      301.55      308.58      8.63 o 
  -3  -3   7       45.62       29.47      3.32 o 
  -2  -3   7     4643.51     4774.62     43.06 o 
  -1  -3   7      290.74      294.41      5.59 o 
   0  -3   7       66.02       68.81      2.85 o 
   1  -3   7      139.82      144.33      3.84 o 
   2  -3   7      399.43      364.12     12.61 o 
   3  -3   7      294.67      277.95     10.78 o 
   4  -3   7      266.80      245.44      6.13 o 
   5  -3   7      991.90     1010.03     15.96 o 
   6  -3   7        0.69        0.82      2.14 o 
   7  -3   7        7.60       11.60      7.44 o 
   8  -3   7      147.25      138.10     14.69 o 
   9  -3   7       68.20       44.81     11.03 o 
  10  -3   7       31.73       12.98      8.70 o 
  11  -3   7        9.50        6.37      9.64 o 
 -11  -2   7        0.19        3.84      6.93 o 
 -10  -2   7       17.78       22.88      8.07 o 
  -9  -2   7       61.94       69.40     12.89 o 
  -8  -2   7        1.88       -1.82      3.70 o 
  -7  -2   7        0.00        6.28      3.54 o 
  -6  -2   7       49.05       45.88      4.90 o 
  -5  -2   7        1.60        2.18      2.54 o 
  -4  -2   7       86.20       86.91      5.06 o 
  -3  -2   7      252.32      257.25     10.43 o 
  -2  -2   7     2071.33     2112.74     23.40 o 
  -1  -2   7        1.87        1.39      1.21 o 
   0  -2   7      106.76      118.86      3.47 o 
   1  -2   7       32.00       31.70      2.09 o 
   2  -2   7      117.46      120.34      3.59 o 
   3  -2   7       16.49       14.58      2.31 o 
   4  -2   7      309.55      351.72     10.33 o 
   5  -2   7       81.74       85.69      4.19 o 
   6  -2   7      782.50      802.70     15.48 o 
   7  -2   7       73.35       84.27     12.29 o 
   8  -2   7       12.55       11.60      8.07 o 
   9  -2   7      125.38       85.72     13.05 o 
  10  -2   7        1.03       12.42      8.51 o 
  11  -2   7        6.44        1.32      9.14 o 
 -11  -1   7       29.96       41.66     10.02 o 
 -10  -1   7       22.15       14.56      7.63 o 
  -9  -1   7        3.62       -3.53      4.60 o 
  -8  -1   7       31.61       36.48      6.81 o 
  -7  -1   7        2.35       -0.91      2.91 o 
  -6  -1   7       20.33       23.23      4.49 o 
  -5  -1   7      588.93      614.45      9.74 o 
  -4  -1   7       99.18      110.80      5.61 o 
  -3  -1   7     4210.18     4156.69     38.98 o 
  -2  -1   7        6.42        3.29      2.12 o 
  -1  -1   7    12933.21    12286.73    159.15 o 
   0  -1   7      222.75      236.76      4.78 o 
   1  -1   7       47.23       36.67      2.48 o 
   2  -1   7     1441.24     1429.22     17.14 o 
   3  -1   7     7099.29     7616.48     51.70 o 
   4  -1   7      259.60      282.35      9.37 o 
   5  -1   7      188.31      195.63      6.22 o 
   6  -1   7      297.49      288.86      9.96 o 
   7  -1   7        2.46       -0.02      3.48 o 
   8  -1   7        8.41       17.77      8.45 o 
   9  -1   7       24.50       18.66      9.52 o 
  10  -1   7        4.21        0.76      8.45 o 
 -12   0   7        0.00        3.34      7.44 o 
 -11   0   7        1.76       -7.37      5.61 o 
 -10   0   7        5.44        5.99      6.68 o 
  -9   0   7       16.26       10.08      6.30 o 
  -8   0   7       29.09       36.73      5.99 o 
  -7   0   7        1.81        0.95      2.85 o 
  -6   0   7       77.23       67.90      4.57 o 
  -5   0   7      621.23      698.07     10.81 o 
  -4   0   7      491.35      562.21      8.25 o 
  -3   0   7     1104.58     1082.19     16.04 o 
  -2   0   7     1442.69     1420.13     18.24 o 
  -1   0   7      481.36      468.82     14.18 o 
   0   0   7        0.09       -1.38      1.60 o 
   1   0   7      129.00      162.11      4.68 o 
   2   0   7       18.54       27.98      2.71 o 
   3   0   7      268.45      296.37      6.87 o 
   4   0   7        0.53       -0.12      3.22 o 
   5   0   7      179.02      180.33      8.17 o 
   6   0   7       72.28       75.75     10.31 o 
   7   0   7       41.71       37.02     11.28 o 
   8   0   7      179.70      160.47     12.32 o 
   9   0   7        5.69       16.26      9.52 o 
  10   0   7        1.06       11.16      9.01 o 
 -12   1   7        2.20        9.77      7.31 o 
 -11   1   7       15.46       14.94      7.00 o 
 -10   1   7      172.36      149.44     13.68 o 
  -9   1   7       14.00       17.52      6.56 o 
  -8   1   7       62.70       85.40      6.42 o 
  -7   1   7        1.02       -0.35      3.81 o 
  -6   1   7      446.11      454.74     14.09 o 
  -5   1   7      350.38      359.13     12.12 o 
  -4   1   7        7.45        2.59      3.56 o 
  -3   1   7     1007.62      992.21     15.67 o 
  -2   1   7      696.79      711.08     19.63 o 
  -1   1   7      709.94      775.35     15.01 o 
   0   1   7      193.95      212.27      5.30 o 
   1   1   7       44.53       41.88      3.06 o 
   2   1   7     1431.37     1505.42     18.01 o 
   3   1   7     1978.14     2012.89     20.48 o 
   4   1   7        6.88        0.76      2.67 o 
   5   1   7       52.81       51.62      5.56 o 
   6   1   7      135.70      131.33      8.31 o 
   7   1   7       43.30       52.72      6.61 o 
   8   1   7        2.23        5.97      4.52 o 
   9   1   7       20.17       17.14      9.20 o 
 -12   2   7        2.04        4.73      6.30 o 
 -11   2   7      189.01      215.94     16.45 o 
 -10   2   7        9.34        1.13      6.05 o 
  -9   2   7        2.70        2.33      4.79 o 
  -8   2   7        6.75        1.95      4.07 o 
  -7   2   7       51.71       64.94      5.10 o 
  -6   2   7       11.72       18.86      3.27 o 
  -5   2   7        0.11        3.23      2.19 o 
  -4   2   7     3852.59     3987.96     30.41 o 
  -3   2   7     3919.22     3863.66     38.67 o 
  -2   2   7      269.00      249.38      8.05 o 
  -1   2   7      564.62      534.22     11.29 o 
   0   2   7      406.69      342.73      7.15 o 
   1   2   7      902.68      906.65     12.39 o 
   2   2   7     1163.78     1194.62     15.11 o 
   3   2   7        6.10        2.45      2.59 o 
   4   2   7      533.84      512.52     21.56 o 
   5   2   7      355.71      363.70     12.30 o 
   6   2   7        6.08        8.33      4.50 o 
   7   2   7      236.23      235.28     11.45 o 
   8   2   7        2.08        6.69      5.52 o 
   9   2   7        3.10        1.26      4.65 o 
 -12   3   7       15.28       19.35      8.07 o 
 -11   3   7        5.37        2.71      6.43 o 
 -10   3   7        1.86        3.09      5.48 o 
  -9   3   7       87.47       85.91      9.96 o 
  -8   3   7        0.83       -1.11      3.05 o 
  -7   3   7        2.82       11.98      3.43 o 
  -6   3   7      557.81      530.97     11.27 o 
  -5   3   7     1127.96     1145.09     16.13 o 
  -4   3   7       54.40       59.89      3.80 o 
  -3   3   7        4.75        0.88      2.49 o 
  -2   3   7      139.50      172.42     13.68 o 
  -1   3   7      892.41      928.27     16.13 o 
   0   3   7        5.79        1.81      2.96 o 
   1   3   7        0.34        2.12      3.65 o 
   2   3   7       14.24       18.19      3.25 o 
   3   3   7      214.24      214.99     10.97 o 
   4   3   7      183.55      202.41      9.38 o 
   5   3   7       58.87       83.54     11.19 o 
   6   3   7       69.35       65.04      7.25 o 
   7   3   7       16.71       11.82      6.74 o 
   8   3   7        5.26       17.48      5.71 o 
 -12   4   7       71.38       69.90     10.78 o 
 -11   4   7       45.04       51.81      9.52 o 
 -10   4   7      200.82      220.10     15.19 o 
  -9   4   7       64.06       56.92      8.70 o 
  -8   4   7      195.31      201.51     12.98 o 
  -7   4   7        5.18        9.85      3.36 o 
  -6   4   7       68.84       64.57      4.82 o 
  -5   4   7        5.08        6.30      2.56 o 
  -4   4   7      432.02      465.33     10.07 o 
  -3   4   7     2611.78     2742.89     50.52 o 
  -2   4   7       49.85       47.84      6.43 o 
  -1   4   7     1472.84     1544.74     30.70 o 
   0   4   7      478.31      500.39     16.96 o 
   1   4   7       27.84       26.03      5.67 o 
   2   4   7      330.81      369.92     15.82 o 
   3   4   7       28.65       35.66      6.30 o 
   4   4   7        0.14        1.24      4.63 o 
   5   4   7        1.21        7.01      4.67 o 
   6   4   7        0.12        0.66      5.23 o 
   7   4   7       17.06       11.26      7.12 o 
   8   4   7        1.37       -2.35      4.59 o 
 -13   5   7       22.25       28.43      9.39 o 
 -12   5   7       37.62       28.24      8.57 o 
 -11   5   7       27.63       22.75      7.44 o 
 -10   5   7        7.98       12.67      6.68 o 
  -9   5   7       47.01       26.03      7.06 o 
  -8   5   7       65.72       60.70      8.70 o 
  -7   5   7      274.48      275.81      9.59 o 
  -6   5   7       53.41       58.69      5.17 o 
  -5   5   7        5.07        3.11      2.55 o 
  -4   5   7      975.79     1051.80     33.56 o 
  -3   5   7     1116.33     1256.63     28.74 o 
  -2   5   7       71.06       73.81      7.82 o 
  -1   5   7       53.75       63.22      7.94 o 
   0   5   7       74.59       62.02      7.75 o 
   1   5   7      168.49      157.07     11.09 o 
   2   5   7       83.18       86.29      9.14 o 
   3   5   7       85.81      104.00     10.72 o 
   4   5   7       13.99       30.88      7.75 o 
   5   5   7        1.01        2.33      5.17 o 
   6   5   7        3.21       13.99      7.37 o 
   7   5   7       23.57       25.84      8.70 o 
 -13   6   7        9.17        5.17      7.25 o 
 -12   6   7        4.24       10.78      6.68 o 
 -11   6   7        5.27        6.43      5.80 o 
 -10   6   7       24.91       23.83      7.56 o 
  -9   6   7        2.25       16.64      6.37 o 
  -8   6   7      140.58      167.53     12.48 o 
  -7   6   7       11.88       12.18      4.19 o 
  -6   6   7       57.28       60.66      5.26 o 
  -5   6   7        5.38       10.08      3.14 o 
  -4   6   7        1.40        1.79      5.89 o 
  -3   6   7      355.69      406.16     16.70 o 
  -2   6   7      228.09      252.31     13.61 o 
  -1   6   7      156.17      137.72     10.90 o 
   0   6   7        1.77        2.58      4.92 o 
   1   6   7      378.66      384.10     17.77 o 
   2   6   7        0.17       -3.59      5.04 o 
   3   6   7        6.06        5.11      5.99 o 
   4   6   7       53.09       33.78      8.00 o 
   5   6   7        8.17        0.95      5.36 o 
   6   6   7        6.84       10.27      8.07 o 
 -12   7   7        1.21        2.21      5.80 o 
 -11   7   7       16.75       16.77      7.56 o 
 -10   7   7        4.13        6.87      5.92 o 
  -9   7   7      807.21      766.70     26.22 o 
  -8   7   7      322.37      365.13     17.65 o 
  -7   7   7      230.04      217.67      9.27 o 
  -6   7   7       47.48       57.79      5.52 o 
  -5   7   7        9.52        8.75      3.60 o 
  -4   7   7      811.96      763.87     18.40 o 
  -3   7   7      346.97      345.78     16.32 o 
  -2   7   7        6.86        5.42      5.36 o 
  -1   7   7       19.10       15.06      6.24 o 
   0   7   7       42.91       39.65      8.26 o 
   1   7   7       43.57       50.23      9.14 o 
   2   7   7        1.46       -0.32      5.80 o 
   3   7   7      132.25      111.37     12.23 o 
   4   7   7       20.09       24.77      8.38 o 
   5   7   7        1.97        3.84      7.12 o 
   6   7   7        0.44       -8.04      5.36 o 
 -12   8   7        1.62        1.39      6.24 o 
 -11   8   7        2.97       12.98      6.74 o 
 -10   8   7        0.01       -5.29      5.36 o 
  -9   8   7      184.21      205.98     14.88 o 
  -8   8   7      380.89      400.68     19.29 o 
  -7   8   7       62.92       55.44      6.15 o 
  -6   8   7       13.89       11.79      4.66 o 
  -5   8   7       13.82       15.36      4.41 o 
  -4   8   7        6.64       10.65      5.33 o 
  -3   8   7      101.12      117.74     11.28 o 
  -2   8   7       10.34       10.40      6.93 o 
  -1   8   7      287.95      259.43     16.45 o 
   0   8   7      187.09      156.50     13.55 o 
   1   8   7       83.59       91.52     11.41 o 
   2   8   7       41.60       39.27      9.01 o 
   3   8   7        1.78       -1.13      5.92 o 
   4   8   7       29.55       30.13      9.39 o 
   5   8   7        6.35        0.69      7.56 o 
 -12   9   7        1.53       -5.36      5.04 o 
 -11   9   7        0.03       -3.91      5.61 o 
 -10   9   7        1.29        6.62      6.56 o 
  -9   9   7       38.19       22.50      7.50 o 
  -8   9   7       14.15        8.64      6.30 o 
  -7   9   7       28.41       24.61      5.31 o 
  -6   9   7      257.61      249.37     10.73 o 
  -5   9   7       11.55        9.94      6.90 o 
  -4   9   7      131.95      149.44      8.65 o 
  -3   9   7      103.33      107.84     12.16 o 
  -2   9   7        0.78       -0.19      6.37 o 
  -1   9   7      137.79      136.77     13.80 o 
   0   9   7       97.85      109.48     12.48 o 
   1   9   7       60.63       52.63     10.15 o 
   2   9   7        1.04        9.14      7.69 o 
   3   9   7       17.34       27.54      9.52 o 
   4   9   7       31.13       38.76     10.65 o 
 -12  10   7        6.02        5.67      6.56 o 
 -11  10   7        0.54        0.19      6.30 o 
 -10  10   7        0.65        4.29      6.62 o 
  -9  10   7       15.98       15.25      7.12 o 
  -8  10   7       99.77       81.43     11.16 o 
  -7  10   7        0.16        2.13      4.08 o 
  -6  10   7       58.06       55.87     10.40 o 
  -5  10   7      121.42      134.65     10.84 o 
  -4  10   7       66.66       58.08      6.73 o 
  -3  10   7        0.16       -8.19      5.74 o 
  -2  10   7      186.20      199.62     16.01 o 
  -1  10   7       45.10       57.29     10.53 o 
   0  10   7        0.22        1.45      7.56 o 
   1  10   7       27.42       41.73     10.53 o 
   2  10   7       24.05       40.53     10.84 o 
   3  10   7        0.15        3.09      7.50 o 
 -11  11   7        6.12       12.10      7.50 o 
 -10  11   7       38.24       36.62      9.52 o 
  -9  11   7       29.65       22.44      8.32 o 
  -8  11   7        5.70        7.19      6.49 o 
  -7  11   7       31.07       30.66      5.95 o 
  -6  11   7      116.24      112.68     22.60 o 
  -5  11   7       45.79       51.93      6.96 o 
  -4  11   7        1.86        4.73      4.44 o 
  -3  11   7      120.32      139.36     14.56 o 
  -2  11   7        9.36        8.82      7.82 o 
  -1  11   7        6.68       20.67      8.82 o 
   0  11   7        1.00        0.63      7.31 o 
   1  11   7       26.39       47.02     11.41 o 
 -10  12   7        0.01        2.52      6.93 o 
  -9  12   7        0.11       15.63      8.51 o 
  -8  12   7       61.07       68.51     11.41 o 
  -7  12   7       38.76       46.96      9.11 o 
  -6  12   7       36.83       30.89      6.19 o 
  -5  12   7       16.81       19.90      5.69 o 
  -4  12   7        0.02        2.96      4.52 o 
  -3  12   7        0.08       -1.39      6.62 o 
  -2  12   7       39.77       33.91     10.34 o 
  -1  12   7       72.57       65.55     12.54 o 
   0  12   7        2.65        7.50      8.45 o 
  -9  13   7        0.57        7.06      7.75 o 
  -8  13   7        2.70        4.16      7.88 o 
  -7  13   7        4.27        0.88      6.93 o 
  -6  13   7        5.86        2.76      4.90 o 
  -5  13   7        8.87        6.95      5.24 o 
  -4  13   7        6.21        1.66     13.43 o 
  -3  13   7       12.24       17.59      9.58 o 
  -2  13   7        2.19       -3.91      8.26 o 
   2 -15   8       22.25       18.72      9.64 o 
   3 -15   8       18.64       12.92      8.19 o 
   4 -15   8       15.36       12.54      8.82 o 
   5 -15   8        2.17       19.48      9.96 o 
   6 -15   8        4.48        1.01      7.44 o 
   7 -15   8        3.25        5.36      8.19 o 
  -1 -14   8        1.50        3.30      4.54 o 
   0 -14   8        0.01       -1.58      5.48 o 
   1 -14   8       12.34       13.49      8.19 o 
   2 -14   8       21.09       14.43      7.69 o 
   3 -14   8        8.25       15.06      8.51 o 
   4 -14   8        2.20       14.12      7.82 o 
   5 -14   8        1.18       -3.72      5.99 o 
   6 -14   8       29.04        9.77      8.51 o 
   7 -14   8       14.70        1.83      7.69 o 
   8 -14   8        4.69        3.03      8.26 o 
   9 -14   8        1.13        1.26      7.37 o 
  -2 -13   8       22.20       22.75      8.32 o 
  -1 -13   8       16.01       12.70      5.25 o 
   0 -13   8        9.52        9.11      4.71 o 
   1 -13   8        4.64        8.89      6.49 o 
   2 -13   8      120.61      124.29     14.50 o 
   3 -13   8       27.95       27.17      9.01 o 
   4 -13   8       13.26       24.08      8.45 o 
   5 -13   8      208.35      194.64     17.59 o 
   6 -13   8      233.85      243.99     20.11 o 
   7 -13   8        1.97       17.84      8.57 o 
   8 -13   8        2.78       -8.13      5.67 o 
   9 -13   8        1.71       -2.65      6.18 o 
  10 -13   8        1.45        6.11      8.38 o 
  -4 -12   8        0.63        8.13      7.19 o 
  -3 -12   8        2.17        3.28      6.43 o 
  -2 -12   8       24.01       21.56      7.88 o 
  -1 -12   8      134.15      127.76     11.91 o 
   0 -12   8       28.10       34.73      5.70 o 
   1 -12   8       70.18       75.01     11.03 o 
   2 -12   8       32.35       20.93      8.00 o 
   3 -12   8       64.63       83.70     12.10 o 
   4 -12   8       79.29       64.48     10.72 o 
   5 -12   8      209.48      226.47     17.33 o 
   6 -12   8       37.04       42.73     10.15 o 
   7 -12   8        8.92       -0.44      6.93 o 
   8 -12   8        3.70       16.01      8.00 o 
   9 -12   8        0.38       -8.26      5.92 o 
  10 -12   8        0.55        8.70      7.88 o 
  -5 -11   8        0.09        3.84      6.62 o 
  -4 -11   8       10.15        8.19      7.25 o 
  -3 -11   8        4.96       -3.28      5.86 o 
  -2 -11   8      152.74      160.85     12.92 o 
  -1 -11   8        7.43        5.17      5.74 o 
   0 -11   8        2.61       -1.10      3.43 o 
   1 -11   8       46.18       35.55      5.22 o 
   2 -11   8      159.85      153.35     13.68 o 
   3 -11   8       15.35       21.37      7.82 o 
   4 -11   8       12.44       21.56      7.37 o 
   5 -11   8       30.69       39.71      9.14 o 
   6 -11   8       35.46       51.05     10.53 o 
   7 -11   8        0.54       -0.69      6.11 o 
   8 -11   8      220.46      249.28     18.47 o 
   9 -11   8        9.26       10.34      7.69 o 
  10 -11   8        2.63       -2.46      7.88 o 
  11 -11   8        3.55        8.19      9.33 o 
  -6 -10   8        3.13        1.07      7.00 o 
  -5 -10   8        6.74        2.84      6.68 o 
  -4 -10   8       76.25       74.69     10.40 o 
  -3 -10   8        0.47       -2.21      4.92 o 
  -2 -10   8        2.56       -2.46      4.79 o 
  -1 -10   8       21.49       18.97      5.86 o 
   0 -10   8      118.66      110.43      9.01 o 
   1 -10   8       14.46       16.63      4.03 o 
   2 -10   8        3.88        3.09      4.79 o 
   3 -10   8        8.58        8.57      5.61 o 
   4 -10   8       82.25      104.76     11.72 o 
   5 -10   8      130.73      122.47     12.42 o 
   6 -10   8       25.54       22.00      7.69 o 
   7 -10   8       63.95       76.14     11.41 o 
   8 -10   8       55.33       63.09     11.28 o 
   9 -10   8        6.43       12.80      8.07 o 
  10 -10   8        0.04       -5.92      6.74 o 
  11 -10   8        0.37       -6.62      6.93 o 
  -7  -9   8        0.12        4.60      7.37 o 
  -6  -9   8       21.16       22.04      5.68 o 
  -5  -9   8       18.96       18.38      5.55 o 
  -4  -9   8       28.56       36.31      5.85 o 
  -3  -9   8      296.12      268.89     15.19 o 
  -2  -9   8       94.12      109.67     10.34 o 
  -1  -9   8       24.69       14.81      5.17 o 
   0  -9   8       87.96      102.44      6.50 o 
   1  -9   8      339.81      327.71     10.06 o 
   2  -9   8       64.84       71.19      5.22 o 
   3  -9   8      174.28      172.07     12.86 o 
   4  -9   8        1.42        8.13      5.92 o 
   5  -9   8      106.05       97.44     10.90 o 
   6  -9   8       33.31       43.87      8.89 o 
   7  -9   8        2.53        7.56      6.74 o 
   8  -9   8       12.82        4.92      7.12 o 
   9  -9   8       48.69       50.99     11.22 o 
  10  -9   8        3.89       -6.11      6.68 o 
  11  -9   8       68.71      116.79     16.70 o 
  -7  -8   8        3.50       -5.36      5.74 o 
  -6  -8   8      110.06      112.95     13.36 o 
  -5  -8   8      108.00      144.40     13.30 o 
  -4  -8   8      144.51      132.11     12.29 o 
  -3  -8   8      164.08      160.85     12.16 o 
  -2  -8   8      165.10      188.71     11.98 o 
  -1  -8   8        0.10       -0.26      2.65 o 
   0  -8   8       62.12       74.29      6.18 o 
   1  -8   8       83.07       89.81      5.43 o 
   2  -8   8     1024.19     1024.71     15.84 o 
   3  -8   8       47.65       57.17      8.19 o 
   4  -8   8      635.28      622.42     22.50 o 
   5  -8   8       69.63       65.80      9.01 o 
   6  -8   8       11.50        7.25      5.92 o 
   7  -8   8        1.76       -1.51      6.11 o 
   8  -8   8        9.23       10.84      7.44 o 
   9  -8   8       21.70       22.19      9.96 o 
  10  -8   8        3.57        6.49      8.32 o 
  11  -8   8       34.79       32.78     11.79 o 
  -8  -7   8        1.22        8.51      7.06 o 
  -7  -7   8        3.56       -0.13      6.18 o 
  -6  -7   8       65.86       76.08     10.53 o 
  -5  -7   8       10.22        9.64      5.92 o 
  -4  -7   8       20.69       27.61      7.12 o 
  -3  -7   8        1.12       -1.20      4.03 o 
  -2  -7   8       31.87       43.62      6.49 o 
  -1  -7   8      226.11      238.25     11.28 o 
   0  -7   8       57.42       49.30      5.77 o 
   1  -7   8     1311.61     1422.26     18.83 o 
   2  -7   8       36.75       37.86      3.28 o 
   3  -7   8     2333.64     2358.20     44.75 o 
   4  -7   8      757.90      729.07     23.45 o 
   5  -7   8       10.62       14.69      5.86 o 
   6  -7   8        3.22       -3.97      4.98 o 
   7  -7   8        1.08       10.40      6.74 o 
   8  -7   8       79.26       86.54     12.29 o 
   9  -7   8       33.17       30.19      9.71 o 
  10  -7   8        0.39       -9.71      7.37 o 
  11  -7   8        6.92       14.06      9.77 o 
  -9  -6   8        0.62       -3.03      6.24 o 
  -8  -6   8        0.04       11.35      6.74 o 
  -7  -6   8       60.84       87.67     11.22 o 
  -6  -6   8       90.82      116.35     12.10 o 
  -5  -6   8      105.29       97.13     10.53 o 
  -4  -6   8       56.56       43.76      4.73 o 
  -3  -6   8      166.02      173.47      8.76 o 
  -2  -6   8       61.94       62.46      6.93 o 
  -1  -6   8      151.67      162.24      6.53 o 
   0  -6   8       52.60       50.08      3.85 o 
   1  -6   8     1640.27     1752.80     20.93 o 
   2  -6   8       38.72       32.10      5.36 o 
   3  -6   8      139.15      132.68      9.64 o 
   4  -6   8       15.04       18.22      5.29 o 
   5  -6   8       29.07       33.72      7.00 o 
   6  -6   8       47.01       57.92      9.45 o 
   7  -6   8       43.28       46.33      9.52 o 
   8  -6   8       51.93       42.99     10.65 o 
   9  -6   8        1.84        1.13      7.06 o 
  10  -6   8       53.10       47.02     12.42 o 
  11  -6   8        9.63       29.75     11.16 o 
  -9  -5   8        4.08        8.51      6.74 o 
  -8  -5   8        6.53        8.13      6.43 o 
  -7  -5   8        3.23       -2.58      5.17 o 
  -6  -5   8        0.45        3.15      5.29 o 
  -5  -5   8      366.68      352.34     16.58 o 
  -4  -5   8       29.52       28.33      3.97 o 
  -3  -5   8        2.95        4.13      2.58 o 
  -2  -5   8      303.31      321.93      9.18 o 
  -1  -5   8     1541.72     1630.37     20.29 o 
   0  -5   8     1133.54     1010.59     14.22 o 
   1  -5   8       33.61       41.55      2.83 o 
   2  -5   8      179.65      155.37      9.58 o 
   3  -5   8      359.86      393.12     15.00 o 
   4  -5   8       68.41       69.40      7.94 o 
   5  -5   8       43.35       38.89      7.37 o 
   6  -5   8      482.68      493.27     21.12 o 
   7  -5   8        0.76        1.64      6.37 o 
   8  -5   8      201.37      198.10     17.14 o 
   9  -5   8       20.18       16.77      8.89 o 
  10  -5   8        2.05       13.43      9.14 o 
  11  -5   8       19.76       16.26     10.53 o 
 -10  -4   8        7.78        7.69      7.25 o 
  -9  -4   8        4.48       10.72      7.31 o 
  -8  -4   8        0.04       -4.16      4.85 o 
  -7  -4   8        1.20       -0.38      4.79 o 
  -6  -4   8      281.79      253.63     14.88 o 
  -5  -4   8       37.13       40.87      4.50 o 
  -4  -4   8      172.05      196.84     11.79 o 
  -3  -4   8     1145.40     1148.72     23.26 o 
  -2  -4   8     4759.38     4669.12     67.47 o 
  -1  -4   8      438.64      462.03      7.80 o 
   0  -4   8       15.21       18.98      2.36 o 
   1  -4   8      132.18      143.98      6.21 o 
   2  -4   8      112.99      114.40      7.94 o 
   3  -4   8       19.39       20.67      5.11 o 
   4  -4   8      874.49      797.08     42.48 o 
   5  -4   8        0.04       -4.73      4.22 o 
   6  -4   8      704.99      719.38     16.34 o 
   7  -4   8       35.18       54.71     10.46 o 
   8  -4   8      187.88      224.76     17.52 o 
   9  -4   8       39.41       51.94     11.72 o 
  10  -4   8        7.30        9.20      8.51 o 
  11  -4   8        1.05        9.58      8.95 o 
 -10  -3   8       13.61       13.55      8.13 o 
  -9  -3   8        0.19       -4.41      4.92 o 
  -8  -3   8       11.29        9.96      6.05 o 
  -7  -3   8        0.08        0.25      4.66 o 
  -6  -3   8       15.40        9.27      5.23 o 
  -5  -3   8       32.21       39.33      5.07 o 
  -4  -3   8       41.18       45.23      6.56 o 
  -3  -3   8       83.65       87.07      5.08 o 
  -2  -3   8      354.13      341.50      8.70 o 
  -1  -3   8        3.70        4.37      1.49 o 
   0  -3   8       80.16       70.58      2.99 o 
   1  -3   8        1.07       -0.63      1.12 o 
   2  -3   8      266.29      289.59      4.98 o 
   3  -3   8      165.87      187.98      4.42 o 
   4  -3   8        0.91        0.43      2.45 o 
   5  -3   8      541.98      622.66      9.95 o 
   6  -3   8      146.97      157.30      9.96 o 
   7  -3   8       51.94       61.64     10.59 o 
   8  -3   8       22.10       18.72      9.52 o 
   9  -3   8        1.08       10.78      7.94 o 
  10  -3   8        7.98       14.18      9.52 o 
  11  -3   8        0.83       -3.84      7.94 o 
 -11  -2   8       20.45       19.35      8.19 o 
 -10  -2   8       14.67        5.92      6.49 o 
  -9  -2   8        7.87       13.11      7.12 o 
  -8  -2   8        1.76       -2.14      4.60 o 
  -7  -2   8      104.60       96.69     10.27 o 
  -6  -2   8        0.11       -1.76      3.31 o 
  -5  -2   8       16.80       24.79      5.04 o 
  -4  -2   8        0.87        1.50      2.28 o 
  -3  -2   8      158.11      168.67      6.54 o 
  -2  -2   8     6521.05     6699.77     44.79 o 
  -1  -2   8     2958.23     2952.65     24.93 o 
   0  -2   8       10.46        9.33      1.64 o 
   1  -2   8      300.49      287.65      5.56 o 
   2  -2   8     1248.65     1317.05     13.51 o 
   3  -2   8      223.96      232.84      5.66 o 
   4  -2   8      521.63      563.59     11.27 o 
   5  -2   8       18.91       25.45      3.12 o 
   6  -2   8      642.47      581.47     29.25 o 
   7  -2   8      155.50      180.52     16.26 o 
   8  -2   8      372.40      331.60     21.30 o 
   9  -2   8      118.57      159.09     17.33 o 
  10  -2   8        1.34        4.60      7.94 o 
 -11  -1   8       24.69       22.69      9.01 o 
 -10  -1   8        5.59        1.95      6.43 o 
  -9  -1   8      298.83      321.89     18.22 o 
  -8  -1   8      233.28      247.27     14.94 o 
  -7  -1   8        4.41        2.52      3.14 o 
  -6  -1   8      155.69      146.41      6.07 o 
  -5  -1   8      234.76      264.19      8.78 o 
  -4  -1   8     2583.95     2704.22     36.49 o 
  -3  -1   8       30.68       19.85      3.12 o 
  -2  -1   8        0.07        1.76      2.12 o 
  -1  -1   8       67.04       54.70      5.01 o 
   0  -1   8        6.72        4.91      1.62 o 
   1  -1   8       53.37       58.84      4.06 o 
   2  -1   8     1058.96     1143.51     16.97 o 
   3  -1   8     3582.80     3652.05     29.68 o 
   4  -1   8      130.25      132.57      6.02 o 
   5  -1   8       76.83       72.16      6.64 o 
   6  -1   8        0.16       -1.45      3.78 o 
   7  -1   8        4.99       11.09      7.88 o 
   8  -1   8        3.91        7.50      7.88 o 
   9  -1   8        2.82        4.16      8.38 o 
  10  -1   8        5.60       13.30      9.64 o 
 -12   0   8        4.08        6.62      7.44 o 
 -11   0   8       87.93      107.21     13.05 o 
 -10   0   8      127.93      130.16     12.80 o 
  -9   0   8      179.71      189.85     13.93 o 
  -8   0   8      143.59      123.22     11.41 o 
  -7   0   8        8.92       11.41      3.43 o 
  -6   0   8       41.30       45.18      3.82 o 
  -5   0   8       23.76       25.08      3.62 o 
  -4   0   8      715.18      739.32     20.04 o 
  -3   0   8     1538.58     1504.50     29.94 o 
  -2   0   8      910.19      955.75     15.06 o 
  -1   0   8      528.29      520.89     13.39 o 
   0   0   8      162.68      151.97      4.48 o 
   1   0   8      202.24      222.58      5.65 o 
   2   0   8       64.80       65.56      3.71 o 
   3   0   8        7.57        9.98      2.49 o 
   4   0   8      637.25      648.00     11.12 o 
   5   0   8        0.14        1.03      3.11 o 
   6   0   8      506.04      480.39     14.97 o 
   7   0   8       42.25       56.80      7.12 o 
   8   0   8       35.53       41.60     11.16 o 
   9   0   8        7.36        4.79      7.75 o 
  10   0   8        1.03        0.76      7.88 o 
 -12   1   8       21.27        9.08      7.37 o 
 -11   1   8       14.10       13.68      7.69 o 
 -10   1   8       30.07       37.44      9.08 o 
  -9   1   8        0.31        5.29      5.67 o 
  -8   1   8      237.11      233.40     14.06 o 
  -7   1   8       25.38       33.85      6.56 o 
  -6   1   8       12.40       12.32      2.71 o 
  -5   1   8      117.73      113.87      4.30 o 
  -4   1   8        3.15       -0.61      2.41 o 
  -3   1   8      116.09       96.23      5.65 o 
  -2   1   8     4576.03     4643.28     43.77 o 
  -1   1   8        0.46        0.49      1.90 o 
   0   1   8       36.68       41.41      3.05 o 
   1   1   8       60.19       57.16      3.58 o 
   2   1   8      330.76      315.78      7.54 o 
   3   1   8      351.90      348.30      8.19 o 
   4   1   8       23.13       34.02      5.17 o 
   5   1   8      491.98      437.65     13.18 o 
   6   1   8       16.57       17.89      4.87 o 
   7   1   8      310.45      262.99     11.75 o 
   8   1   8       24.31       22.56      9.90 o 
   9   1   8       32.77       49.48     12.29 o 
 -12   2   8        2.58       13.17      7.19 o 
 -11   2   8      195.21      247.01     17.33 o 
 -10   2   8      442.68      427.85     20.74 o 
  -9   2   8       17.38        7.25      6.18 o 
  -8   2   8      233.69      231.70     13.93 o 
  -7   2   8       46.70       37.12      6.87 o 
  -6   2   8       20.30       18.71      3.24 o 
  -5   2   8        3.12       -1.23      1.84 o 
  -4   2   8       28.28       29.14      4.28 o 
  -3   2   8        0.09        2.57      2.85 o 
  -2   2   8      468.98      461.04     13.61 o 
  -1   2   8     1589.64     1596.12     21.76 o 
   0   2   8     1066.37     1185.61     14.39 o 
   1   2   8      260.03      267.52      9.71 o 
   2   2   8       45.16       45.71      5.00 o 
   3   2   8       12.42       14.63      3.38 o 
   4   2   8      497.28      530.12     17.14 o 
   5   2   8      810.90      798.53     18.26 o 
   6   2   8      101.86       94.03     10.43 o 
   7   2   8        5.06        7.55      4.62 o 
   8   2   8        7.72       11.68      5.30 o 
   9   2   8        0.29        4.60      9.01 o 
 -12   3   8        1.81        2.84      6.81 o 
 -11   3   8       24.51       49.67      9.45 o 
 -10   3   8       43.12       43.18      8.82 o 
  -9   3   8        0.01        3.59      5.29 o 
  -8   3   8      275.56      255.71     14.69 o 
  -7   3   8      206.98      188.65     12.16 o 
  -6   3   8        5.93        7.54      2.75 o 
  -5   3   8      646.80      629.89     11.21 o 
  -4   3   8        0.14        0.86      1.77 o 
  -3   3   8      851.75      799.98     10.84 o 
  -2   3   8     1151.12     1200.66     26.60 o 
  -1   3   8        2.80       -0.59      2.94 o 
   0   3   8       13.21       13.45      3.68 o 
   1   3   8       71.33       65.04      4.47 o 
   2   3   8      208.51      215.90      8.74 o 
   3   3   8       47.41       57.43      5.93 o 
   4   3   8        0.07       -1.65      3.61 o 
   5   3   8       87.47       82.58      7.36 o 
   6   3   8      109.35      122.72     11.25 o 
   7   3   8       15.62        9.48      4.97 o 
   8   3   8        0.21       -0.97      4.69 o 
 -12   4   8        9.92       23.83      8.45 o 
 -11   4   8       46.42       60.45     10.34 o 
 -10   4   8      130.23      145.60     13.17 o 
  -9   4   8       92.63       93.28     10.53 o 
  -8   4   8      328.54      336.39     16.89 o 
  -7   4   8      110.29       95.24      9.71 o 
  -6   4   8        0.01       -1.05      3.84 o 
  -5   4   8      416.65      473.49     10.53 o 
  -4   4   8      645.20      708.52     12.65 o 
  -3   4   8     2410.46     2502.03     42.61 o 
  -2   4   8       23.04       27.99      6.05 o 
  -1   4   8       78.62       82.63      8.19 o 
   0   4   8       27.54       23.95      5.80 o 
   1   4   8        2.92        1.13      4.35 o 
   2   4   8      250.86      240.14     13.17 o 
   3   4   8       51.90       49.43      6.07 o 
   4   4   8      229.35      210.59     10.78 o 
   5   4   8      195.89      185.86     10.51 o 
   6   4   8       16.06        4.35      5.13 o 
   7   4   8        2.70        5.59      6.30 o 
 -12   5   8       41.47       32.78      8.57 o 
 -11   5   8       73.27       76.64     11.16 o 
 -10   5   8        0.42       10.78      6.37 o 
  -9   5   8      193.84      188.96     13.55 o 
  -8   5   8      367.63      352.08     17.59 o 
  -7   5   8      375.08      375.91     17.02 o 
  -6   5   8      140.38      134.05      6.80 o 
  -5   5   8       51.98       57.30      4.65 o 
  -4   5   8        1.37        1.17      2.24 o 
  -3   5   8       12.16       11.72      5.29 o 
  -2   5   8      308.40      333.24     15.00 o 
  -1   5   8     1024.24      986.17     25.97 o 
   0   5   8       13.61       13.43      5.55 o 
   1   5   8      320.64      326.62     15.69 o 
   2   5   8       36.20       53.32      8.26 o 
   3   5   8       73.68       69.77      9.83 o 
   4   5   8      131.17      129.21     12.10 o 
   5   5   8       40.97       41.91      8.64 o 
   6   5   8        5.89        8.45      6.87 o 
   7   5   8        2.55        4.03      6.56 o 
 -12   6   8       33.16       23.89      8.38 o 
 -11   6   8        2.94        3.91      6.37 o 
 -10   6   8       26.62       23.64      7.75 o 
  -9   6   8      106.33      115.53     11.60 o 
  -8   6   8       34.95       39.71      8.07 o 
  -7   6   8        1.18        5.80      5.42 o 
  -6   6   8      131.64      123.40      6.95 o 
  -5   6   8      164.90      179.76      7.84 o 
  -4   6   8      183.90      184.93     13.30 o 
  -3   6   8        0.00        2.33      5.42 o 
  -2   6   8       25.76       21.18      6.30 o 
  -1   6   8        0.70       -3.03      4.22 o 
   0   6   8       18.59       19.41      6.37 o 
   1   6   8       54.56       41.16      7.88 o 
   2   6   8      312.17      286.85     16.32 o 
   3   6   8      132.25      174.72     14.24 o 
   4   6   8       17.92        9.71      6.56 o 
   5   6   8       44.09       60.45     10.72 o 
   6   6   8        1.39       -3.91      5.86 o 
 -12   7   8        0.01        9.71      6.87 o 
 -11   7   8        3.03        4.60      6.56 o 
 -10   7   8       35.31       28.11      7.88 o 
  -9   7   8      108.49      103.81     11.35 o 
  -8   7   8       39.15       40.40      8.19 o 
  -7   7   8       42.74       44.81      8.38 o 
  -6   7   8      165.75      145.83      8.70 o 
  -5   7   8      126.79      132.75      7.42 o 
  -4   7   8       49.68       51.61      5.33 o 
  -3   7   8        3.71        1.13      5.23 o 
  -2   7   8       51.04       57.23      8.76 o 
  -1   7   8       15.05       13.93      6.56 o 
   0   7   8      185.72      171.88     13.61 o 
   1   7   8        7.31        3.47      6.30 o 
   2   7   8      408.03      413.85     20.74 o 
   3   7   8       33.77       28.05      8.26 o 
   4   7   8       23.49       14.12      7.44 o 
   5   7   8        4.66        8.19      7.37 o 
 -12   8   8        1.34        4.48      6.74 o 
 -11   8   8       19.27       34.41      9.27 o 
 -10   8   8       32.93       27.17      8.00 o 
  -9   8   8      308.90      276.89     17.21 o 
  -8   8   8      138.35      139.93     12.73 o 
  -7   8   8      256.30      231.76     15.13 o 
  -6   8   8       50.13       46.86      5.83 o 
  -5   8   8       36.21       40.14      5.13 o 
  -4   8   8        0.68        0.01      3.32 o 
  -3   8   8      114.99      123.29     12.29 o 
  -2   8   8       90.11      103.87     11.60 o 
  -1   8   8      349.94      356.18     18.78 o 
   0   8   8      174.18      194.83     15.19 o 
   1   8   8       15.15       10.65      7.06 o 
   2   8   8        2.50        2.71      6.81 o 
   3   8   8       42.68       65.17     11.28 o 
   4   8   8        0.74        3.15      7.00 o 
 -12   9   8       12.16        4.10      7.06 o 
 -11   9   8        0.30        2.08      5.61 o 
 -10   9   8      194.68      221.11     16.58 o 
  -9   9   8      169.70      184.17     15.13 o 
  -8   9   8       21.26       17.77      7.25 o 
  -7   9   8        4.93        4.41      6.62 o 
  -6   9   8      202.75      181.00      9.49 o 
  -5   9   8      636.49      618.07     16.50 o 
  -4   9   8       54.90       63.17      6.67 o 
  -3   9   8      106.85      121.96     12.35 o 
  -2   9   8       49.06       49.16     10.02 o 
  -1   9   8      243.01      278.09     17.71 o 
   0   9   8        3.12       -2.08      6.11 o 
   1   9   8       45.79       63.47     11.35 o 
   2   9   8        5.89        5.23      7.63 o 
   3   9   8       11.39        3.28      8.07 o 
 -11  10   8        6.66        7.63      7.37 o 
 -10  10   8        2.91        0.82      5.99 o 
  -9  10   8       45.65       49.29      9.77 o 
  -8  10   8        4.39       16.51      7.56 o 
  -7  10   8        0.97        1.07      6.43 o 
  -6  10   8        9.95        1.86      4.33 o 
  -5  10   8        1.83        4.15      4.09 o 
  -4  10   8      126.16      149.61      9.46 o 
  -3  10   8       66.88       66.18     11.22 o 
  -2  10   8      298.84      325.17     19.67 o 
  -1  10   8       25.34       28.93      9.39 o 
   0  10   8       24.57       26.35      9.77 o 
   1  10   8       13.17        5.17      8.45 o 
   2  10   8        0.60       10.40      8.32 o 
 -11  11   8        5.70       11.16      7.94 o 
 -10  11   8        0.72        5.80      6.62 o 
  -9  11   8       15.30       12.48      8.00 o 
  -8  11   8       34.46       36.81      9.39 o 
  -7  11   8       36.73       34.41     10.02 o 
  -6  11   8       66.33       54.91      7.07 o 
  -5  11   8       98.96      101.09     10.87 o 
  -4  11   8       34.59       32.66      6.29 o 
  -3  11   8        7.22       20.36      9.14 o 
  -2  11   8        8.86       15.57      8.38 o 
  -1  11   8       37.82       43.24     10.65 o 
   0  11   8        0.02        4.92      7.75 o 
   1  11   8       13.56       34.48     10.72 o 
 -10  12   8        3.92        9.96      7.50 o 
  -9  12   8        0.60       10.72      7.25 o 
  -8  12   8       18.97       16.26      8.38 o 
  -7  12   8        5.49       14.94      8.32 o 
  -6  12   8       50.55       57.86     11.22 o 
  -5  12   8        0.45       -2.17      4.16 o 
  -4  12   8       43.56       32.75      6.52 o 
  -3  12   8       46.30       54.46     11.53 o 
  -2  12   8       46.22       60.76     12.29 o 
  -1  12   8       31.08       56.47     12.16 o 
  -8  13   8        1.42        8.26      7.88 o 
  -7  13   8        1.27        3.72      7.56 o 
  -6  13   8       39.49       43.11     11.41 o 
  -5  13   8       16.85       20.90      9.58 o 
  -4  13   8        4.17        6.13      5.08 o 
  -3  13   8        2.50        5.48      8.76 o 
   2 -15   9        2.95       -6.37      5.99 o 
   3 -15   9        0.93        5.61      7.88 o 
   4 -15   9        3.08        7.82      8.64 o 
   5 -15   9        0.59        5.48      7.00 o 
   6 -15   9        2.47        2.27      8.07 o 
   7 -15   9       34.77       31.77     11.66 o 
   0 -14   9        6.07        6.37      7.44 o 
   1 -14   9       15.26       14.81      8.38 o 
   2 -14   9        0.11       -0.69      5.67 o 
   3 -14   9        0.89        6.24      7.69 o 
   4 -14   9       12.85        8.76      7.25 o 
   5 -14   9       23.43       22.12      9.52 o 
   6 -14   9       12.79       18.78      9.20 o 
   7 -14   9        5.05        0.44      7.06 o 
   8 -14   9       12.64       14.31      9.27 o 
  -2 -13   9        4.48        2.33      5.99 o 
  -1 -13   9        6.41        4.64      4.66 o 
   0 -13   9        3.49        3.91      6.30 o 
   1 -13   9        4.06        3.66      6.18 o 
   2 -13   9       60.86       78.72     12.23 o 
   3 -13   9       11.02       16.77      8.13 o 
   4 -13   9        0.11        5.29      6.93 o 
   5 -13   9       49.41       41.03     10.27 o 
   6 -13   9      114.06      153.23     16.07 o 
   7 -13   9       72.05       59.88     11.98 o 
   8 -13   9       19.05        9.58      8.51 o 
   9 -13   9        3.28       12.29      8.51 o 
  -3 -12   9       37.78       21.12      7.88 o 
  -2 -12   9       21.83       29.56      8.07 o 
  -1 -12   9       89.68       95.32      7.96 o 
   0 -12   9      174.85      190.75     10.16 o 
   1 -12   9      135.05      141.12     14.37 o 
   2 -12   9       47.04       48.66      9.52 o 
   3 -12   9       55.89       62.15     10.65 o 
   4 -12   9      359.20      368.47     21.37 o 
   5 -12   9      434.90      405.47     23.07 o 
   6 -12   9       23.61       22.88      8.19 o 
   7 -12   9        3.46       -0.88      6.18 o 
   8 -12   9       32.98       27.48      8.89 o 
   9 -12   9        0.50       -6.62      6.24 o 
  10 -12   9        3.55       -3.03      6.87 o 
  -5 -11   9       22.36       30.19      9.20 o 
  -4 -11   9        4.33        7.88      6.74 o 
  -3 -11   9        7.93        9.64      6.56 o 
  -2 -11   9       33.99       27.42      7.37 o 
  -1 -11   9       55.75       56.38      7.94 o 
   0 -11   9        8.50        4.03      3.74 o 
   1 -11   9       33.80       38.76      8.57 o 
   2 -11   9        6.84       15.38      7.19 o 
   3 -11   9        7.66        3.84      5.99 o 
   4 -11   9      130.93      126.50     13.11 o 
   5 -11   9      600.57      559.89     25.59 o 
   6 -11   9        4.34        0.69      6.56 o 
   7 -11   9        0.51       -3.53      5.86 o 
   8 -11   9        0.10        8.57      8.13 o 
   9 -11   9       10.50       15.32      8.45 o 
  10 -11   9        1.04        0.57      8.00 o 
  -6 -10   9       14.71       19.85      8.38 o 
  -5 -10   9      166.54      181.46     15.44 o 
  -4 -10   9       42.06       47.52      9.14 o 
  -3 -10   9        0.20       -0.57      5.04 o 
  -2 -10   9       28.87       26.16      7.06 o 
  -1 -10   9       28.68       25.41      6.24 o 
   0 -10   9      196.81      177.92      8.68 o 
   1 -10   9       81.55       79.10      6.14 o 
   2 -10   9       10.39       11.60      5.67 o 
   3 -10   9      246.65      220.23     15.25 o 
   4 -10   9      247.79      287.92     17.27 o 
   5 -10   9       14.73       13.36      6.81 o 
   6 -10   9       18.50       15.13      7.37 o 
   7 -10   9       59.20       52.69     10.40 o 
   8 -10   9       33.25        8.70      7.06 o 
   9 -10   9        0.34        5.29      7.88 o 
  10 -10   9       41.03       64.61     12.86 o 
  11 -10   9        1.52       -3.66      8.07 o 
  -7  -9   9       69.42       96.46     11.31 o 
  -6  -9   9        2.83       -0.19      6.30 o 
  -5  -9   9       71.47       51.68      9.71 o 
  -4  -9   9      106.08       89.00     10.90 o 
  -3  -9   9      178.83      193.58      9.58 o 
  -2  -9   9      565.24      616.68     20.74 o 
  -1  -9   9       67.30       72.51      6.04 o 
   0  -9   9       63.47       47.34      4.92 o 
   1  -9   9       34.34       42.08      6.30 o 
   2  -9   9       44.87       52.38      8.26 o 
   3  -9   9        0.34        4.48      4.92 o 
   4  -9   9        7.86        4.48      5.42 o 
   5  -9   9       85.98       73.37      9.90 o 
   6  -9   9       11.34        6.43      5.99 o 
   7  -9   9      156.60      146.36     14.18 o 
   8  -9   9      316.68      282.63     18.97 o 
   9  -9   9        0.59        3.72      7.19 o 
  10  -9   9       23.92       48.85     11.91 o 
  11  -9   9        0.39       -6.68      7.44 o 
  -7  -8   9       11.52       20.80      8.51 o 
  -6  -8   9        8.33       13.80      7.56 o 
  -5  -8   9       12.93       23.64      7.44 o 
  -4  -8   9       16.08       21.93      7.06 o 
  -3  -8   9        6.54        2.77      5.23 o 
  -2  -8   9        1.60        3.72      4.98 o 
  -1  -8   9       41.11       37.81      4.62 o 
   0  -8   9      150.90      161.22      8.26 o 
   1  -8   9      105.12      109.97      5.82 o 
   2  -8   9      451.74      487.11     10.34 o 
   3  -8   9      184.93      165.83     12.23 o 
   4  -8   9       45.41       47.40      7.94 o 
   5  -8   9       19.03       23.95      6.87 o 
   6  -8   9       87.11       95.43     11.41 o 
   7  -8   9       73.62       58.68     10.40 o 
   8  -8   9        0.59        1.32      7.12 o 
   9  -8   9       30.60       25.84     10.08 o 
  10  -8   9       14.75       20.17      9.52 o 
  11  -8   9        1.21       -3.97      7.63 o 
  -8  -7   9        2.81       16.07      7.82 o 
  -7  -7   9        8.80        7.69      6.74 o 
  -6  -7   9       22.81       12.73      6.68 o 
  -5  -7   9        6.44        9.64      6.37 o 
  -4  -7   9       93.44      102.83      7.06 o 
  -3  -7   9      210.40      199.52      8.71 o 
  -2  -7   9      216.83      233.02     12.35 o 
  -1  -7   9      145.76      147.68      6.70 o 
   0  -7   9      456.96      430.02     10.31 o 
   1  -7   9      137.71      144.87      5.81 o 
   2  -7   9      193.56      199.93      7.03 o 
   3  -7   9       34.28       29.50      6.37 o 
   4  -7   9       17.55       25.27      6.05 o 
   5  -7   9       69.81       80.17     10.15 o 
   6  -7   9       59.89       60.32      9.52 o 
   7  -7   9      158.70      149.76     14.56 o 
   8  -7   9       26.65       15.00      7.88 o 
   9  -7   9        0.07        1.89      6.81 o 
  10  -7   9        1.21       14.18      8.95 o 
  11  -7   9        0.63        0.44      9.20 o 
  -9  -6   9        0.69       14.69      7.69 o 
  -8  -6   9       12.03       11.66      7.50 o 
  -7  -6   9       17.10       16.45      7.06 o 
  -6  -6   9       17.90       42.73      8.45 o 
  -5  -6   9        9.74       11.35      5.67 o 
  -4  -6   9      124.23      145.04     12.51 o 
  -3  -6   9      150.76      138.78      7.02 o 
  -2  -6   9       71.20       61.58      6.87 o 
  -1  -6   9      353.04      366.14      9.38 o 
   0  -6   9        8.55        8.64      4.03 o 
   1  -6   9        0.17        2.01      1.87 o 
   2  -6   9      134.00      149.03      4.36 o 
   3  -6   9      138.37      124.55      9.90 o 
   4  -6   9      211.86      239.45     13.55 o 
   5  -6   9       23.79       33.91      7.37 o 
   6  -6   9      395.84      425.58     20.04 o 
   7  -6   9      154.67      158.27     14.56 o 
   8  -6   9        0.48       -0.19      7.06 o 
   9  -6   9        3.27        4.98      8.45 o 
  10  -6   9        7.60       14.12      9.20 o 
  11  -6   9       15.88       30.88     11.16 o 
  -9  -5   9        0.28        6.74      6.87 o 
  -8  -5   9        0.45        5.17      5.80 o 
  -7  -5   9        0.28        1.89      5.42 o 
  -6  -5   9        9.87       21.12      6.81 o 
  -5  -5   9       45.63       57.61      8.26 o 
  -4  -5   9        7.03        9.14      6.02 o 
  -3  -5   9        9.57        7.07      2.94 o 
  -2  -5   9      137.70      148.22      6.67 o 
  -1  -5   9      544.43      528.76      9.15 o 
   0  -5   9     1064.29     1147.15     15.51 o 
   1  -5   9       25.88       25.02      2.52 o 
   2  -5   9      942.22      991.14     23.83 o 
   3  -5   9      894.51      904.35     24.01 o 
   4  -5   9     1022.00      994.61     26.79 o 
   5  -5   9       17.31       25.40      7.50 o 
   6  -5   9      551.10      588.89     23.70 o 
   7  -5   9        5.96        6.03      3.98 o 
   8  -5   9       12.83        6.18      7.94 o 
   9  -5   9        0.72        7.63      8.38 o 
  10  -5   9       18.52       17.21     10.08 o 
  11  -5   9        0.21        2.27      9.52 o 
 -10  -4   9        4.77       -6.24      6.81 o 
  -9  -4   9        0.49        0.95      6.30 o 
  -8  -4   9        4.73        6.49      6.37 o 
  -7  -4   9      265.35      239.70     15.44 o 
  -6  -4   9      154.11      168.16     12.80 o 
  -5  -4   9      245.48      229.82      8.66 o 
  -4  -4   9      173.26      201.73      7.98 o 
  -3  -4   9       13.21       11.71      3.10 o 
  -2  -4   9     1479.02     1440.53     15.76 o 
  -1  -4   9        1.34        2.01      2.17 o 
   0  -4   9        8.83       13.76      2.04 o 
   1  -4   9      686.64      670.83     13.88 o 
   2  -4   9      961.21      964.56     16.82 o 
   3  -4   9     1937.97     1953.07     26.51 o 
   4  -4   9       35.03       37.32      5.26 o 
   5  -4   9      179.77      188.62      8.91 o 
   6  -4   9        8.91       16.39      4.15 o 
   7  -4   9      196.14      222.12     17.14 o 
   8  -4   9        1.36        8.95      8.00 o 
   9  -4   9       12.85       12.48      9.14 o 
  10  -4   9        0.36       -2.96      7.12 o 
  11  -4   9        0.14       -8.51      8.13 o 
 -10  -3   9       13.91       16.07      8.13 o 
  -9  -3   9      101.32      107.40     12.80 o 
  -8  -3   9        0.08        2.02      5.42 o 
  -7  -3   9       24.85       25.27      6.81 o 
  -6  -3   9       19.71       10.72      5.67 o 
  -5  -3   9      185.09      192.83      7.88 o 
  -4  -3   9      214.23      246.23      8.51 o 
  -3  -3   9      127.47      114.89      5.70 o 
  -2  -3   9      298.10      238.60      5.59 o 
  -1  -3   9      164.47      203.77      5.03 o 
   0  -3   9      444.20      470.66      7.46 o 
   1  -3   9      978.12      968.49     11.06 o 
   2  -3   9      650.60      663.32      9.36 o 
   3  -3   9       32.69       30.07      3.82 o 
   4  -3   9       45.96       54.56      5.43 o 
   5  -3   9      346.71      344.36     11.35 o 
   6  -3   9      532.37      532.43     14.64 o 
   7  -3   9      362.54      360.22     20.61 o 
   8  -3   9       85.42       93.66     13.87 o 
   9  -3   9       10.00       -0.06      7.50 o 
  10  -3   9       11.20       21.43     10.53 o 
 -11  -2   9        2.57       -4.73      5.74 o 
 -10  -2   9        4.28        7.88      6.93 o 
  -9  -2   9       61.02       67.44     10.46 o 
  -8  -2   9       96.64       95.11     10.84 o 
  -7  -2   9       64.20       70.22      9.27 o 
  -6  -2   9      114.53      112.91      6.86 o 
  -5  -2   9      377.10      399.90     11.01 o 
  -4  -2   9      216.60      207.99     10.02 o 
  -3  -2   9      278.22      304.39      8.92 o 
  -2  -2   9       99.20      120.25      5.60 o 
  -1  -2   9     2440.55     2599.12     24.40 o 
   0  -2   9      561.77      508.00      7.73 o 
   1  -2   9        3.73        0.88      1.57 o 
   2  -2   9      690.06      628.92      9.16 o 
   3  -2   9       72.00       74.26      5.30 o 
   4  -2   9        1.10       -1.12      2.11 o 
   5  -2   9        7.89       16.70      4.84 o 
   6  -2   9      479.05      439.76     21.49 o 
   7  -2   9      267.70      237.31     17.59 o 
   8  -2   9       16.25       18.03      9.39 o 
   9  -2   9        3.63       10.72      8.95 o 
  10  -2   9       16.50       15.19      9.83 o 
 -11  -1   9       19.18       10.84      7.94 o 
 -10  -1   9       64.70       70.34     10.90 o 
  -9  -1   9       20.13       15.51      7.31 o 
  -8  -1   9      251.76      246.51     15.32 o 
  -7  -1   9      291.18      313.57     16.07 o 
  -6  -1   9       12.73       16.01      4.10 o 
  -5  -1   9      477.78      434.07     11.58 o 
  -4  -1   9      244.00      244.83      8.35 o 
  -3  -1   9     2195.14     2160.52     44.06 o 
  -2  -1   9     1270.52     1276.12     18.23 o 
  -1  -1   9       10.30       17.80      3.37 o 
   0  -1   9     2039.74     2124.47     20.40 o 
   1  -1   9      312.57      355.59      7.01 o 
   2  -1   9       32.11       37.56      3.15 o 
   3  -1   9       45.25       54.72      3.69 o 
   4  -1   9        2.10       -1.04      2.34 o 
   5  -1   9       43.66       42.80      3.89 o 
   6  -1   9      155.90      152.07      9.39 o 
   7  -1   9      204.47      170.75     16.39 o 
   8  -1   9       39.60       24.08      9.64 o 
   9  -1   9       15.82       13.30      9.52 o 
  10  -1   9        2.06       14.18      9.90 o 
 -12   0   9        0.01        0.88      6.49 o 
 -11   0   9        5.40        5.29      6.74 o 
 -10   0   9        0.37        3.34      6.05 o 
  -9   0   9       17.06       12.80      6.74 o 
  -8   0   9       40.81       57.11      9.08 o 
  -7   0   9       86.85       81.11      6.62 o 
  -6   0   9       10.92        5.57      3.75 o 
  -5   0   9      601.71      593.90     13.61 o 
  -4   0   9     1581.72     1545.93     22.05 o 
  -3   0   9        0.75        0.73      2.70 o 
  -2   0   9      187.72      208.21      7.44 o 
  -1   0   9      136.04      140.42      4.09 o 
   0   0   9      199.72      188.57      8.36 o 
   1   0   9       32.84       33.17      3.03 o 
   2   0   9       22.34       36.38      3.28 o 
   3   0   9      168.26      142.90      6.52 o 
   4   0   9      120.63      138.89      6.96 o 
   5   0   9        1.97       -0.44      3.31 o 
   6   0   9      197.19      196.68     12.89 o 
   7   0   9       25.32       17.08      8.89 o 
   8   0   9       47.66       35.42     10.59 o 
   9   0   9        4.43       -4.35      6.93 o 
 -12   1   9        1.91       13.43      7.69 o 
 -11   1   9       34.37       17.46      7.82 o 
 -10   1   9        6.78       15.57      6.93 o 
  -9   1   9      106.35      119.38     12.16 o 
  -8   1   9       64.33       52.63      8.32 o 
  -7   1   9      110.28      120.77     10.53 o 
  -6   1   9       24.17       30.61      4.69 o 
  -5   1   9        0.42        2.19      3.20 o 
  -4   1   9       63.33       70.33      5.34 o 
  -3   1   9     4330.93     4523.42     44.64 o 
  -2   1   9      308.31      332.65      9.58 o 
  -1   1   9      429.71      441.66      7.57 o 
   0   1   9      305.21      307.38      7.62 o 
   1   1   9     1187.60     1311.11     23.66 o 
   2   1   9       88.50       93.20      4.85 o 
   3   1   9      265.24      265.51      7.71 o 
   4   1   9      353.77      372.78      9.34 o 
   5   1   9      387.26      351.80     20.23 o 
   6   1   9      462.03      447.62     25.59 o 
   7   1   9        1.85        0.12      4.03 o 
   8   1   9        0.01       -9.27      6.18 o 
   9   1   9       15.60       27.42     11.09 o 
 -12   2   9        4.04        8.89      7.37 o 
 -11   2   9        4.40       15.69      7.69 o 
 -10   2   9       27.35       23.13      7.69 o 
  -9   2   9      494.79      499.83     21.43 o 
  -8   2   9      290.04      291.95     15.76 o 
  -7   2   9      147.42      154.55     11.85 o 
  -6   2   9      870.60      858.28     24.14 o 
  -5   2   9      135.20      145.15     12.95 o 
  -4   2   9       20.71       18.58      3.98 o 
  -3   2   9        5.09        4.04      4.22 o 
  -2   2   9      548.77      545.59     12.69 o 
  -1   2   9       50.90       43.31      5.20 o 
   0   2   9      229.78      243.16      8.92 o 
   1   2   9      196.47      205.14      6.64 o 
   2   2   9        1.57        5.12      2.84 o 
   3   2   9        8.37       10.18      3.41 o 
   4   2   9       29.06       35.04      5.42 o 
   5   2   9       21.50       17.37      4.88 o 
   6   2   9        0.83        3.23      4.33 o 
   7   2   9       57.99       50.55     17.11 o 
   8   2   9        0.81       11.35      8.95 o 
 -12   3   9        0.43       10.46      6.74 o 
 -11   3   9        4.48        7.50      6.43 o 
 -10   3   9       13.67       20.04      7.31 o 
  -9   3   9       82.34       93.73     10.65 o 
  -8   3   9       66.34       56.60      9.14 o 
  -7   3   9      479.55      450.79     18.47 o 
  -6   3   9      285.12      307.77     15.06 o 
  -5   3   9       17.28       11.22      4.85 o 
  -4   3   9       54.35       57.06      3.44 o 
  -3   3   9      264.71      244.27     10.17 o 
  -2   3   9      229.12      254.02      9.43 o 
  -1   3   9       28.26       25.40      4.48 o 
   0   3   9      116.52      115.04      8.07 o 
   1   3   9      718.51      664.06     20.79 o 
   2   3   9       49.09       49.15      5.67 o 
   3   3   9       43.13       52.11      4.97 o 
   4   3   9        1.09       -3.86      3.75 o 
   5   3   9      342.72      377.77     27.04 o 
   6   3   9       58.82       52.00      6.88 o 
   7   3   9        0.65        5.13      4.72 o 
   8   3   9       18.45       21.00      6.93 o 
 -12   4   9        0.70        0.57      6.43 o 
 -11   4   9        0.14        8.26      6.18 o 
 -10   4   9       18.69       33.85      8.07 o 
  -9   4   9      209.87      189.34     13.87 o 
  -8   4   9      364.47      343.89     17.40 o 
  -7   4   9      249.45      266.87     14.69 o 
  -6   4   9      395.55      380.64     16.70 o 
  -5   4   9      232.56      204.09     12.61 o 
  -4   4   9       17.23       12.49      2.71 o 
  -3   4   9       16.28       32.21      6.56 o 
  -2   4   9       59.36       55.21      7.31 o 
  -1   4   9      172.46      176.36     11.28 o 
   0   4   9      171.00      184.61     12.10 o 
   1   4   9        0.59        4.54      4.92 o 
   2   4   9       43.49       53.51      8.38 o 
   3   4   9      313.90      295.64     11.73 o 
   4   4   9        1.19        3.53      4.24 o 
   5   4   9        0.81       -1.98     10.81 o 
   6   4   9        0.00        3.60      4.44 o 
   7   4   9        2.57        5.77      4.85 o 
 -12   5   9        0.88        8.00      6.81 o 
 -11   5   9       93.74       95.11     11.60 o 
 -10   5   9       20.49       27.48      7.82 o 
  -9   5   9      139.73      112.26     11.60 o 
  -8   5   9      405.01      364.94     17.96 o 
  -7   5   9      428.90      446.19     19.04 o 
  -6   5   9       70.35       73.11      9.08 o 
  -5   5   9      224.58      245.82     13.93 o 
  -4   5   9       11.74       10.90      2.90 o 
  -3   5   9      126.51      147.87     11.53 o 
  -2   5   9      970.36     1040.12     27.23 o 
  -1   5   9        2.89       11.03      5.74 o 
   0   5   9        4.13        8.07      5.67 o 
   1   5   9       12.81       16.77      6.43 o 
   2   5   9        6.37       10.21      6.43 o 
   3   5   9      410.86      380.39     18.91 o 
   4   5   9        1.05       -1.20      5.42 o 
   5   5   9        2.32        0.25      5.61 o 
   6   5   9        2.70       -1.26      5.67 o 
 -12   6   9       33.07       58.05     10.84 o 
 -11   6   9       19.86        7.75      7.19 o 
 -10   6   9       61.88       59.63      9.64 o 
  -9   6   9       18.87       17.52      7.37 o 
  -8   6   9      134.45      150.01     13.17 o 
  -7   6   9       16.00       11.28      6.49 o 
  -6   6   9      247.01      263.21     15.06 o 
  -5   6   9      259.60      267.12      9.27 o 
  -4   6   9      114.33      119.56      6.67 o 
  -3   6   9      208.86      186.88     12.98 o 
  -2   6   9      278.82      288.30     15.38 o 
  -1   6   9      256.01      239.39     14.94 o 
   0   6   9      181.24      177.93     13.36 o 
   1   6   9       99.58      100.28     10.90 o 
   2   6   9        0.01        7.88      6.11 o 
   3   6   9      327.68      338.22     18.66 o 
   4   6   9       17.55       15.19      7.63 o 
   5   6   9        0.53       -1.64      5.67 o 
   6   6   9        3.30       16.32      8.51 o 
 -12   7   9        1.42        0.38      5.55 o 
 -11   7   9        0.15        5.99      6.68 o 
 -10   7   9       56.80       66.43     10.46 o 
  -9   7   9       45.59       36.31      8.38 o 
  -8   7   9       28.68       37.82      8.45 o 
  -7   7   9        0.44       -3.47      5.11 o 
  -6   7   9       71.56       76.46     10.21 o 
  -5   7   9        0.47        4.86      3.25 o 
  -4   7   9      261.52      255.25      9.70 o 
  -3   7   9      391.05      406.04     18.85 o 
  -2   7   9        0.95        9.33      6.87 o 
  -1   7   9       52.85       55.40      9.20 o 
   0   7   9      125.10      121.77     12.86 o 
   1   7   9        0.01        9.52      6.74 o 
   2   7   9       42.05       39.90      9.64 o 
   3   7   9       14.69        4.73      6.56 o 
   4   7   9        1.52        7.82      7.25 o 
   5   7   9        4.09       11.09      8.38 o 
 -12   8   9        0.06       -2.14      6.37 o 
 -11   8   9        8.12       -2.71      5.67 o 
 -10   8   9       84.42       70.09     10.65 o 
  -9   8   9        0.85       10.46      6.74 o 
  -8   8   9       99.44       78.16     10.72 o 
  -7   8   9        0.72        5.11      6.56 o 
  -6   8   9       76.74       68.89     10.21 o 
  -5   8   9        9.51       15.69      4.46 o 
  -4   8   9        6.19       10.59      4.28 o 
  -3   8   9        5.32       -2.52      5.55 o 
  -2   8   9       80.88      117.61     12.35 o 
  -1   8   9       43.53       42.23      9.20 o 
   0   8   9        1.45       14.18      7.50 o 
   1   8   9       64.40       69.21     11.16 o 
   2   8   9       19.25       21.37      8.00 o 
   3   8   9       36.43       34.79     10.15 o 
   4   8   9        1.30       -2.08      6.24 o 
 -12   9   9        6.80       13.55      8.00 o 
 -11   9   9       30.79       40.28      9.20 o 
 -10   9   9      115.24      126.31     13.24 o 
  -9   9   9        0.03       10.34      6.87 o 
  -8   9   9       85.85       74.63     11.28 o 
  -7   9   9       10.69       15.76      8.00 o 
  -6   9   9        0.40        5.67      7.12 o 
  -5   9   9       17.07       20.42      7.12 o 
  -4   9   9       91.12       83.36     13.11 o 
  -3   9   9       70.94       68.14     10.72 o 
  -2   9   9        0.04        6.11      7.00 o 
  -1   9   9       33.45       51.37     10.15 o 
   0   9   9       51.79       58.62     11.03 o 
   1   9   9        0.69        6.56      7.56 o 
   2   9   9       43.30       43.43     10.59 o 
   3   9   9        0.02       -5.55      6.56 o 
 -11  10   9       45.09       38.07      9.90 o 
 -10  10   9       55.64       51.37     10.59 o 
  -9  10   9       22.84       23.07      8.51 o 
  -8  10   9      155.86      157.20     14.88 o 
  -7  10   9       94.92       86.79     12.54 o 
  -6  10   9       95.46       98.64     12.29 o 
  -5  10   9       26.44       28.86      5.78 o 
  -4  10   9        1.23        1.93      3.93 o 
  -3  10   9       19.00       13.99      8.82 o 
  -2  10   9      144.66      118.24     13.99 o 
  -1  10   9       26.87       21.68      8.95 o 
   0  10   9       17.16       42.10     10.46 o 
   1  10   9       17.33        8.32      8.95 o 
   2  10   9        3.43       15.51      9.90 o 
 -10  11   9        0.34        0.06      6.11 o 
  -9  11   9       37.59       47.15     10.02 o 
  -8  11   9        0.01        6.62      7.19 o 
  -7  11   9        1.42        4.41      7.44 o 
  -6  11   9      174.20      159.09     15.38 o 
  -5  11   9       34.19       15.82      8.70 o 
  -4  11   9        8.05        7.33      4.74 o 
  -3  11   9       63.49       74.56     12.61 o 
  -2  11   9        3.05        4.85      8.57 o 
  -1  11   9       89.93      114.40     14.69 o 
   0  11   9       42.97       21.43     10.27 o 
  -9  12   9        0.04       -1.76      6.74 o 
  -8  12   9        0.10       10.21      8.26 o 
  -7  12   9       29.34       16.77      9.08 o 
  -6  12   9       61.12       50.99     11.66 o 
  -5  12   9       10.15        8.95      8.82 o 
  -4  12   9        0.93       -0.80      6.90 o 
  -3  12   9       43.80       50.61     11.98 o 
  -2  12   9       28.70        4.98      8.19 o 
  -7  13   9       62.85       77.72     13.05 o 
  -6  13   9        4.86        5.80      7.88 o 
  -5  13   9        1.85       17.84     10.15 o 
   2 -15  10        4.90       -2.21      6.11 o 
   3 -15  10        3.80       12.54      8.89 o 
   4 -15  10        3.26       -6.74      7.25 o 
   5 -15  10        1.88       -3.78      7.19 o 
   6 -15  10       22.70       18.66      9.96 o 
   0 -14  10       18.69       31.26      9.96 o 
   1 -14  10        6.89        4.03      7.00 o 
   2 -14  10       22.05       16.77      8.38 o 
   3 -14  10        0.04       -8.60      5.74 o 
   4 -14  10       23.32        9.01      7.82 o 
   5 -14  10        0.95       -7.44      5.86 o 
   6 -14  10        2.34       -1.20      6.49 o 
   7 -14  10        1.57       10.46      9.01 o 
   8 -14  10        3.09        9.33      8.76 o 
  -2 -13  10        0.18        0.86      4.38 o 
  -1 -13  10        0.15        8.70      6.56 o 
   0 -13  10      106.20      118.12     13.93 o 
   1 -13  10        7.84       -2.71      6.30 o 
   2 -13  10        8.52        5.42      6.30 o 
   3 -13  10       13.37       21.37      8.19 o 
   4 -13  10        0.00        1.76      6.24 o 
   5 -13  10       85.65       75.01     12.73 o 
   6 -13  10        0.21       -2.27      6.43 o 
   7 -13  10       53.41       58.62     12.16 o 
   8 -13  10        6.38       10.46      7.94 o 
   9 -13  10       19.00        7.56      8.70 o 
  -3 -12  10        5.72        8.26      6.18 o 
  -2 -12  10        8.21       10.98      4.90 o 
  -1 -12  10        0.01        3.70      4.14 o 
   0 -12  10        0.02       -0.88      5.55 o 
   1 -12  10       52.11       37.50      9.08 o 
   2 -12  10       51.92       48.15      9.64 o 
   3 -12  10        7.18       15.69      7.19 o 
   4 -12  10      155.69      155.31     15.06 o 
   5 -12  10       11.94        2.14      6.68 o 
   6 -12  10       60.23       57.80     10.97 o 
   7 -12  10        2.14       -1.20      6.18 o 
   8 -12  10        3.82       -7.66      5.11 o 
   9 -12  10        1.55        2.40      7.44 o 
  10 -12  10        7.36       15.06      9.39 o 
  -5 -11  10        7.53       11.16      7.44 o 
  -4 -11  10        2.58       10.53      6.81 o 
  -3 -11  10       34.96       47.71      9.27 o 
  -2 -11  10        1.74        1.13      5.04 o 
  -1 -11  10       43.68       37.01      5.41 o 
   0 -11  10       86.56       89.31     11.03 o 
   1 -11  10        2.64        2.65      5.11 o 
   2 -11  10       29.59       26.85      8.13 o 
   3 -11  10      236.85      242.22     16.83 o 
   4 -11  10      656.23      675.68     27.42 o 
   5 -11  10        0.68       -0.95      5.42 o 
   6 -11  10        5.07        0.38      5.80 o 
   7 -11  10       12.92        9.90      7.82 o 
   8 -11  10       34.39       27.67      9.64 o 
   9 -11  10       13.95       10.90      8.51 o 
  10 -11  10        0.97        9.77      9.33 o 
  -6 -10  10        2.93       10.08      7.50 o 
  -5 -10  10        1.32       13.36      7.63 o 
  -4 -10  10        0.68        3.03      5.74 o 
  -3 -10  10        0.13        5.36      5.61 o 
  -2 -10  10        4.33        6.49      5.42 o 
  -1 -10  10      305.70      318.38     11.34 o 
   0 -10  10       21.86       22.62      7.12 o 
   1 -10  10        0.01        4.16      5.23 o 
   2 -10  10      587.84      569.35     23.45 o 
   3 -10  10        0.00        0.88      4.92 o 
   4 -10  10        5.93       -3.59      4.98 o 
   5 -10  10      136.63      124.17     12.92 o 
   6 -10  10      157.13      163.63     14.56 o 
   7 -10  10        3.76       -6.30      5.67 o 
   8 -10  10      127.60      133.69     15.00 o 
   9 -10  10       45.44       46.58     11.22 o 
  10 -10  10        4.41        4.03      8.51 o 
  -6  -9  10        9.11        9.71      7.19 o 
  -5  -9  10        0.44        5.23      6.05 o 
  -4  -9  10        0.17       -5.42      5.11 o 
  -3  -9  10       48.69       55.47      8.76 o 
  -2  -9  10        0.01        1.07      5.29 o 
  -1  -9  10       76.95       76.96      7.25 o 
   0  -9  10      294.36      298.54      9.98 o 
   1  -9  10      163.96      144.09     11.98 o 
   2  -9  10       35.73       35.23      7.25 o 
   3  -9  10        4.43        4.92      5.36 o 
   4  -9  10        5.66       17.14      6.68 o 
   5  -9  10        3.53       -1.07      4.98 o 
   6  -9  10      111.84      100.15     12.42 o 
   7  -9  10       75.19       63.91     10.59 o 
   8  -9  10      287.72      295.61     19.73 o 
   9  -9  10        0.47       -6.49      6.49 o 
  10  -9  10        0.39       -1.39      8.51 o 
  11  -9  10        0.69      -11.28      7.56 o 
  -7  -8  10        0.29        7.19      6.49 o 
  -6  -8  10      175.03      153.92     14.24 o 
  -5  -8  10       10.94        9.20      6.56 o 
  -4  -8  10       13.52       13.24      6.05 o 
  -3  -8  10      214.98      230.48      9.91 o 
  -2  -8  10      773.06      766.70     22.75 o 
  -1  -8  10       48.91       44.20      4.80 o 
   0  -8  10       35.57       37.68      4.22 o 
   1  -8  10       73.04       78.64      5.06 o 
   2  -8  10        0.19        0.38      4.22 o 
   3  -8  10        0.03        0.76      4.60 o 
   4  -8  10      241.23      221.74     13.93 o 
   5  -8  10       24.11       24.39      7.37 o 
   6  -8  10       21.69       22.56      7.44 o 
   7  -8  10       66.63       60.00     10.84 o 
   8  -8  10       17.51       15.76      8.64 o 
   9  -8  10        2.76       15.63      9.14 o 
  10  -8  10        0.68       -4.29      6.74 o 
  11  -8  10       12.52       26.41     11.60 o 
  -8  -7  10        0.28        3.97      6.11 o 
  -7  -7  10        9.89        5.23      5.99 o 
  -6  -7  10       10.69       18.53      7.50 o 
  -5  -7  10      171.22      162.62     13.49 o 
  -4  -7  10       41.02       59.69     10.65 o 
  -3  -7  10      129.29      130.61      7.46 o 
  -2  -7  10        0.84       -0.50      3.72 o 
  -1  -7  10        1.74        0.80      2.45 o 
   0  -7  10       31.19       33.23      3.67 o 
   1  -7  10       46.71       36.12      3.50 o 
   2  -7  10       90.58       88.30      8.95 o 
   3  -7  10      524.31      511.61     19.29 o 
   4  -7  10       12.24       -0.69      4.16 o 
   5  -7  10      280.29      287.86     16.51 o 
   6  -7  10       40.97       30.82      8.45 o 
   7  -7  10      400.43      416.69     22.25 o 
   8  -7  10        0.29       -9.08      6.05 o 
   9  -7  10        0.28        5.04      7.88 o 
  10  -7  10        0.61        1.26      8.82 o 
  11  -7  10        1.31        2.21      8.95 o 
  -9  -6  10        1.57        8.45      7.50 o 
  -8  -6  10        0.32       -2.71      5.36 o 
  -7  -6  10        5.42       -0.32      5.99 o 
  -6  -6  10      248.60      244.11     15.69 o 
  -5  -6  10      146.22      143.52     12.29 o 
  -4  -6  10       10.40       20.02      7.34 o 
  -3  -6  10       13.45       23.10      4.10 o 
  -2  -6  10       29.89       37.94      6.37 o 
  -1  -6  10      161.64      141.55      6.17 o 
   0  -6  10        9.51       15.29      2.81 o 
   1  -6  10      385.34      357.40      7.97 o 
   2  -6  10      304.19      332.29     14.50 o 
   3  -6  10      186.17      209.07     12.29 o 
   4  -6  10      158.83      157.32     11.47 o 
   5  -6  10      371.57      393.24     18.53 o 
   6  -6  10        9.58       11.66      7.25 o 
   7  -6  10        0.55        6.30      7.37 o 
   8  -6  10       99.97      123.03     14.24 o 
   9  -6  10        1.99        3.59      8.26 o 
  10  -6  10        4.43       -5.23      8.07 o 
  11  -6  10       11.54       28.55     11.03 o 
  -9  -5  10       10.88        7.69      7.06 o 
  -8  -5  10        0.13       -0.19      6.11 o 
  -7  -5  10        0.97        1.32      5.36 o 
  -6  -5  10      151.19      148.25     12.61 o 
  -5  -5  10        0.01       -2.51      3.05 o 
  -4  -5  10      295.98      302.56     10.23 o 
  -3  -5  10       41.05       42.32      4.61 o 
  -2  -5  10      104.29      100.83      5.74 o 
  -1  -5  10       88.46       92.35      4.23 o 
   0  -5  10      177.14      162.40      4.99 o 
   1  -5  10      114.35      120.84      4.52 o 
   2  -5  10      267.77      273.11     12.48 o 
   3  -5  10       17.40        8.00      4.41 o 
   4  -5  10      108.42      125.30     10.97 o 
   5  -5  10        7.03        6.35      3.66 o 
   6  -5  10       57.07       52.14      6.05 o 
   7  -5  10       30.24       32.31      5.54 o 
   8  -5  10       55.27       54.58     11.72 o 
   9  -5  10       17.78       24.77     10.40 o 
  10  -5  10        3.30       -6.43      7.82 o 
 -10  -4  10       22.35       18.34      8.38 o 
  -9  -4  10        1.99       -0.19      5.99 o 
  -8  -4  10       23.90       31.83      8.38 o 
  -7  -4  10       85.61       95.99     10.97 o 
  -6  -4  10      183.44      174.53     12.92 o 
  -5  -4  10       14.91       20.19      6.62 o 
  -4  -4  10      247.46      266.59     13.49 o 
  -3  -4  10      165.90      138.68      6.80 o 
  -2  -4  10       46.93       42.19      3.33 o 
  -1  -4  10       10.64       14.31      2.19 o 
   0  -4  10      898.04     1042.13     12.49 o 
   1  -4  10       68.36       67.15      3.19 o 
   2  -4  10      745.80      747.46     11.10 o 
   3  -4  10       33.24       29.60     12.61 o 
   4  -4  10      650.22      735.01     17.62 o 
   5  -4  10        4.45        2.87      3.65 o 
   6  -4  10       93.11      104.50      7.66 o 
   7  -4  10       93.59       93.85     12.98 o 
   8  -4  10       71.87       62.71     11.72 o 
   9  -4  10        4.59        8.89      8.82 o 
  10  -4  10       23.07       44.44     11.91 o 
 -10  -3  10       18.31       22.00      8.07 o 
  -9  -3  10        0.14       -2.27      5.48 o 
  -8  -3  10       76.34       80.80     10.90 o 
  -7  -3  10      213.78      214.05     14.69 o 
  -6  -3  10        4.63        1.34      3.43 o 
  -5  -3  10        1.77       -2.12      2.91 o 
  -4  -3  10      102.61      103.25     12.76 o 
  -3  -3  10        4.15        4.22      2.65 o 
  -2  -3  10     2743.86     2775.90     23.69 o 
  -1  -3  10     1564.08     1630.43     16.23 o 
   0  -3  10      301.98      325.78      6.47 o 
   1  -3  10       39.51       44.63      2.78 o 
   2  -3  10        0.33        0.79      1.50 o 
   3  -3  10      346.19      385.98      7.18 o 
   4  -3  10        0.15       -2.39      2.88 o 
   5  -3  10      192.41      199.66      9.37 o 
   6  -3  10      262.64      255.26     10.80 o 
   7  -3  10      264.43      277.14     19.16 o 
   8  -3  10        1.96        1.95      7.69 o 
   9  -3  10       73.04       64.04     13.05 o 
  10  -3  10        3.90        0.76      9.01 o 
 -11  -2  10       28.20       35.99     10.34 o 
 -10  -2  10       42.13       47.15     10.15 o 
  -9  -2  10       13.74        7.88      6.11 o 
  -8  -2  10       21.24       23.76      7.25 o 
  -7  -2  10        1.91       -3.34      4.22 o 
  -6  -2  10      202.94      195.27      8.71 o 
  -5  -2  10       14.00       17.97      5.14 o 
  -4  -2  10       32.79       37.33      4.29 o 
  -3  -2  10      197.41      212.19      8.41 o 
  -2  -2  10      762.05      730.39     17.11 o 
  -1  -2  10      386.68      387.89      6.81 o 
   0  -2  10      688.55      700.71      9.72 o 
   1  -2  10      151.65      136.56      4.55 o 
   2  -2  10      250.51      284.71      6.46 o 
   3  -2  10       95.11       83.84      7.07 o 
   4  -2  10       43.18       39.41      3.62 o 
   5  -2  10       12.97       12.97      4.39 o 
   6  -2  10       32.89       33.28      9.71 o 
   7  -2  10       24.50       33.85     10.02 o 
   8  -2  10       50.16       64.23     12.04 o 
   9  -2  10       23.69        7.75      8.89 o 
  10  -2  10        2.06        4.35      9.14 o 
 -11  -1  10       12.68       19.54      8.26 o 
 -10  -1  10       23.72       10.59      7.00 o 
  -9  -1  10       87.58       87.61     11.53 o 
  -8  -1  10       48.24       49.04      8.57 o 
  -7  -1  10       52.22       66.10      6.50 o 
  -6  -1  10       18.12        5.25      3.91 o 
  -5  -1  10      141.87      127.94     13.68 o 
  -4  -1  10       35.82       46.91      4.89 o 
  -3  -1  10     1302.25     1347.55     20.18 o 
  -2  -1  10      261.08      249.53     14.37 o 
  -1  -1  10      261.17      294.37      5.90 o 
   0  -1  10      190.40      192.46      5.30 o 
   1  -1  10      119.16      117.95      6.33 o 
   2  -1  10      154.44      143.41      5.27 o 
   3  -1  10      164.59      168.20      5.96 o 
   4  -1  10       51.77       51.49      4.18 o 
   5  -1  10       68.34       73.46      5.92 o 
   6  -1  10        0.90       -7.19      6.37 o 
   7  -1  10      615.04      601.75     27.67 o 
   8  -1  10        8.32       -1.07      7.37 o 
   9  -1  10       30.24       15.51      9.45 o 
 -11   0  10        1.06        1.89      6.05 o 
 -10   0  10        4.34        8.13      6.74 o 
  -9   0  10       89.19      115.91     12.10 o 
  -8   0  10       46.77       54.27      8.95 o 
  -7   0  10      419.63      428.10     13.17 o 
  -6   0  10       48.73       46.19      5.58 o 
  -5   0  10     1596.77     1588.45     36.84 o 
  -4   0  10      475.54      510.03     16.32 o 
  -3   0  10      534.10      592.34     14.02 o 
  -2   0  10      256.28      311.35      9.30 o 
  -1   0  10      101.99       99.57      3.83 o 
   0   0  10      683.89      622.27      9.71 o 
   1   0  10      213.78      244.12      6.57 o 
   2   0  10      214.10      210.26      6.49 o 
   3   0  10       62.33       71.75      4.70 o 
   4   0  10      213.71      213.22      9.39 o 
   5   0  10        6.78        7.46      4.05 o 
   6   0  10       71.34       53.13     10.84 o 
   7   0  10        0.15        6.05      7.44 o 
   8   0  10        6.04       -5.23      7.75 o 
   9   0  10        0.12        5.67      9.01 o 
 -12   1  10       46.87       55.59     11.35 o 
 -11   1  10        0.13        6.11      7.37 o 
 -10   1  10        3.99       10.34      6.30 o 
  -9   1  10      342.21      295.80     17.27 o 
  -8   1  10       73.96       82.19      9.96 o 
  -7   1  10        2.05       -5.32      3.75 o 
  -6   1  10      227.09      243.18     10.07 o 
  -5   1  10        1.88        6.92      3.76 o 
  -4   1  10      499.73      531.43     13.05 o 
  -3   1  10      918.19      936.28     17.10 o 
  -2   1  10      287.65      307.41      9.76 o 
  -1   1  10      120.12      130.24      4.79 o 
   0   1  10      355.86      381.42      8.06 o 
   1   1  10      286.66      294.04      7.54 o 
   2   1  10       46.61       56.02      4.33 o 
   3   1  10      128.55      126.03      6.00 o 
   4   1  10      111.58      104.00      6.58 o 
   5   1  10      251.52      253.56     10.75 o 
   6   1  10       68.28       63.49      6.81 o 
   7   1  10       11.92        4.85      8.45 o 
   8   1  10        1.70        5.92      8.45 o 
 -12   2  10        0.05       -1.26      6.24 o 
 -11   2  10        3.04        0.06      6.18 o 
 -10   2  10       10.15        8.64      6.11 o 
  -9   2  10      101.07      138.35     12.98 o 
  -8   2  10       11.49       14.56      6.05 o 
  -7   2  10       27.99       31.51      7.00 o 
  -6   2  10        4.48        4.67      7.94 o 
  -5   2  10      178.72      172.10      8.92 o 
  -4   2  10      210.93      200.09      8.86 o 
  -3   2  10        3.84       12.93      4.29 o 
  -2   2  10      340.40      350.69     10.64 o 
  -1   2  10       76.84       88.35      6.22 o 
   0   2  10       80.79       91.61      4.81 o 
   1   2  10        5.62        4.04      2.69 o 
   2   2  10      203.90      221.10     11.91 o 
   3   2  10       82.18       80.90      5.53 o 
   4   2  10      217.33      228.07     19.29 o 
   5   2  10       18.98       21.74      5.35 o 
   6   2  10      201.34      188.11     10.71 o 
   7   2  10       36.70       29.25     10.34 o 
   8   2  10        0.20       -4.35      8.45 o 
 -12   3  10       17.16       23.95      8.51 o 
 -11   3  10        0.01        0.32      6.37 o 
 -10   3  10       30.28       34.54      8.89 o 
  -9   3  10      159.95      156.38     13.24 o 
  -8   3  10      109.82      124.36     11.85 o 
  -7   3  10      152.32      145.98     11.85 o 
  -6   3  10     1218.07     1203.49     30.32 o 
  -5   3  10      168.51      178.89      9.34 o 
  -4   3  10      229.13      258.08     10.28 o 
  -3   3  10      199.53      205.71      9.30 o 
  -2   3  10      102.47      111.18      8.32 o 
  -1   3  10      312.75      296.49     10.62 o 
   0   3  10      318.62      365.69     11.79 o 
   1   3  10      103.46      103.78      5.79 o 
   2   3  10        5.71        2.70      3.20 o 
   3   3  10      104.45      103.43      6.44 o 
   4   3  10       84.19       91.19      7.69 o 
   5   3  10        4.54        0.22      4.21 o 
   6   3  10      127.13      121.28      9.46 o 
   7   3  10       28.33       24.74      6.28 o 
 -12   4  10        1.43       -8.32      5.55 o 
 -11   4  10       61.92       73.93     10.90 o 
 -10   4  10        3.61        1.70      5.42 o 
  -9   4  10      102.03       87.74     10.72 o 
  -8   4  10       25.72       34.79      7.75 o 
  -7   4  10      102.67      103.75     10.59 o 
  -6   4  10        1.85        6.30      5.23 o 
  -5   4  10        6.24        1.26      4.41 o 
  -4   4  10     1319.79     1455.93     33.22 o 
  -3   4  10       91.06      108.03      9.90 o 
  -2   4  10      228.09      234.17     10.65 o 
  -1   4  10      266.18      289.23     29.18 o 
   0   4  10        1.95        1.30      4.13 o 
   1   4  10      264.16      255.33     14.62 o 
   2   4  10        7.23       -2.02      5.36 o 
   3   4  10       35.38       27.91      5.82 o 
   4   4  10        4.42       -0.55      4.51 o 
   5   4  10        0.49       -1.71      4.14 o 
   6   4  10        0.26        4.04      4.72 o 
   7   4  10       19.77       14.53      6.04 o 
 -12   5  10        2.31        4.66      6.87 o 
 -11   5  10        3.40       -4.10      4.54 o 
 -10   5  10        9.58        6.37      6.05 o 
  -9   5  10       18.54       24.01      7.69 o 
  -8   5  10       12.73        7.82      5.92 o 
  -7   5  10      125.61      147.11     12.67 o 
  -6   5  10      462.55      458.10     19.79 o 
  -5   5  10       23.19       28.99      7.06 o 
  -4   5  10       27.86       24.33      6.68 o 
  -3   5  10      227.65      221.42     13.36 o 
  -2   5  10      200.79      197.72     12.86 o 
  -1   5  10       44.35       33.91      7.44 o 
   0   5  10       13.12       12.16      6.11 o 
   1   5  10        0.04       -5.92      5.42 o 
   2   5  10        0.21        1.13      5.42 o 
   3   5  10        7.89       11.66      6.93 o 
   4   5  10      119.62      113.71     12.48 o 
   5   5  10        3.00        5.11      6.62 o 
   6   5  10        3.88        4.60      6.18 o 
 -12   6  10        1.55        3.66      6.43 o 
 -11   6  10        4.26       10.21      6.87 o 
 -10   6  10        0.87       -6.62      5.61 o 
  -9   6  10       23.58       24.39      7.88 o 
  -8   6  10        1.98        3.78      5.55 o 
  -7   6  10      415.37      427.03     20.17 o 
  -6   6  10       31.09       32.96      8.07 o 
  -5   6  10       85.46       99.27     10.72 o 
  -4   6  10       30.53       34.16      7.63 o 
  -3   6  10      784.58      806.91     26.16 o 
  -2   6  10       21.48       25.21      7.00 o 
  -1   6  10      274.20      283.38     16.64 o 
   0   6  10       68.36       71.29     10.08 o 
   1   6  10       26.99       42.48      8.64 o 
   2   6  10      139.01      145.09     13.55 o 
   3   6  10        7.08       22.69      7.75 o 
   4   6  10       21.53       42.42      9.83 o 
   5   6  10       53.58       77.72     11.41 o 
 -12   7  10        0.02       -3.34      6.05 o 
 -11   7  10        4.68        5.48      6.74 o 
 -10   7  10        0.92        4.48      6.18 o 
  -9   7  10       32.64       16.32      7.69 o 
  -8   7  10      231.60      206.93     15.25 o 
  -7   7  10      111.72      114.71     12.16 o 
  -6   7  10      147.95      147.43     13.30 o 
  -5   7  10       41.97       66.06     10.27 o 
  -4   7  10      251.39      222.05     15.06 o 
  -3   7  10       34.60       29.56      8.45 o 
  -2   7  10      102.44       87.36     10.78 o 
  -1   7  10      449.84      497.87     22.00 o 
   0   7  10      385.53      331.10     18.53 o 
   1   7  10      327.27      339.60     19.22 o 
   2   7  10       20.12       36.94      9.45 o 
   3   7  10        0.07       -7.88      5.29 o 
   4   7  10        4.26       12.98      8.07 o 
 -12   8  10        0.21       -2.08      6.30 o 
 -11   8  10        2.62       -4.92      5.61 o 
 -10   8  10        0.46        8.57      6.37 o 
  -9   8  10        0.10       -0.63      5.86 o 
  -8   8  10      113.67      136.27     13.80 o 
  -7   8  10        6.81        9.64      7.12 o 
  -6   8  10       70.39       61.39     10.46 o 
  -5   8  10       20.07       15.76      7.69 o 
  -4   8  10        0.01        1.86      3.74 o 
  -3   8  10       57.70       83.20     11.16 o 
  -2   8  10        9.16       11.28      7.63 o 
  -1   8  10       16.62        9.64      7.19 o 
   0   8  10       22.85       10.21      7.12 o 
   1   8  10        5.68       13.05      8.64 o 
   2   8  10        4.04        6.43      7.12 o 
   3   8  10       22.73       15.25      8.00 o 
 -11   9  10       18.53       27.86      8.89 o 
 -10   9  10       51.66       49.42     10.34 o 
  -9   9  10       12.81       15.32      8.19 o 
  -8   9  10       39.68       41.79      9.64 o 
  -7   9  10      399.40      370.93     20.86 o 
  -6   9  10       12.81       14.06      7.63 o 
  -5   9  10       19.44       21.18      8.45 o 
  -4   9  10       35.52       21.93      8.64 o 
  -3   9  10        3.38       10.15      7.50 o 
  -2   9  10       10.87       16.14      8.07 o 
  -1   9  10       17.81       16.45      8.64 o 
   0   9  10       83.64       65.36     11.66 o 
   1   9  10        0.17       -3.53      6.43 o 
   2   9  10        4.31        8.19      8.26 o 
 -11  10  10       13.52       11.03      8.07 o 
 -10  10  10       33.24       33.47      9.90 o 
  -9  10  10        1.16       -7.82      6.11 o 
  -8  10  10        4.61        1.95      6.68 o 
  -7  10  10       42.67       54.27     11.03 o 
  -6  10  10       39.18       38.32     10.53 o 
  -5  10  10        0.78       -3.34      5.99 o 
  -4  10  10      163.58      168.73     15.69 o 
  -3  10  10       77.64       67.88     11.60 o 
  -2  10  10        5.15        3.72      7.88 o 
  -1  10  10       92.40       92.02     13.36 o 
   0  10  10       27.05       16.32      9.08 o 
   1  10  10       12.55       26.28     10.53 o 
 -10  11  10        1.63        9.83      8.32 o 
  -9  11  10        6.18        5.36      7.06 o 
  -8  11  10       19.57       32.33     10.27 o 
  -7  11  10        4.77       12.35      8.32 o 
  -6  11  10       10.16       13.36      8.19 o 
  -5  11  10       22.91       27.48      9.45 o 
  -4  11  10       23.44       19.73      8.76 o 
  -3  11  10       36.52       41.47     11.16 o 
  -2  11  10        7.86        9.08      9.01 o 
  -1  11  10        0.80       -4.10      7.69 o 
  -9  12  10        0.77       -5.99      6.49 o 
  -8  12  10        0.74        6.62      7.69 o 
  -7  12  10        0.47       10.59      7.88 o 
  -6  12  10        3.20        0.13      7.37 o 
  -5  12  10        3.21        2.14      8.00 o 
  -4  12  10        0.01       -6.24      8.13 o 
  -3  12  10        2.42       -3.78      8.26 o 
   3 -15  11        6.05       10.97      8.51 o 
   4 -15  11        0.01       -3.15      6.37 o 
   5 -15  11        3.81        2.77      8.00 o 
   6 -15  11       31.54       34.48     11.09 o 
   0 -14  11        4.16        6.93      7.63 o 
   1 -14  11        5.83       12.54      8.26 o 
   2 -14  11       51.34       52.31     11.53 o 
   3 -14  11       30.43       35.55     10.84 o 
   4 -14  11        0.00        4.60      7.69 o 
   5 -14  11        1.91       -0.76      7.00 o 
   6 -14  11        0.00       -2.71      5.86 o 
   7 -14  11        0.31       -1.01      6.87 o 
   8 -14  11        2.27        3.78      7.00 o 
  -2 -13  11        1.58        4.29      6.43 o 
  -1 -13  11        3.07       10.46      7.25 o 
   0 -13  11       11.37       10.40      7.56 o 
   1 -13  11        4.25        0.95      6.24 o 
   2 -13  11        5.68       13.05      7.69 o 
   3 -13  11       90.65       74.82     12.16 o 
   4 -13  11       10.53        4.54      6.68 o 
   5 -13  11       11.12       17.71      8.89 o 
   6 -13  11        9.12        5.67      7.12 o 
   7 -13  11       15.91       22.56      9.90 o 
   8 -13  11        6.03       16.07      9.14 o 
   9 -13  11        4.70        2.21      8.51 o 
  -3 -12  11        0.23       -1.95      5.29 o 
  -2 -12  11        4.69        0.67      4.15 o 
  -1 -12  11       96.02       74.88     11.16 o 
   0 -12  11        6.27       14.88      7.31 o 
   1 -12  11       54.20       67.00     10.90 o 
   2 -12  11        9.60       13.55      7.25 o 
   3 -12  11        0.32       -1.32      5.17 o 
   4 -12  11       43.20       40.09      9.90 o 
   5 -12  11       22.50       22.44      8.38 o 
   6 -12  11        5.25        2.33      6.68 o 
   7 -12  11       43.91       26.28      9.14 o 
   8 -12  11        2.12       -5.86      6.49 o 
   9 -12  11        1.75        1.45      7.75 o 
  -4 -11  11       58.89       66.69     10.78 o 
  -3 -11  11        7.66        7.50      6.37 o 
  -2 -11  11        6.68       11.45      5.42 o 
  -1 -11  11       17.50       11.69      4.37 o 
   0 -11  11       29.97       41.79      8.82 o 
   1 -11  11      130.34      142.95     13.68 o 
   2 -11  11       75.67       96.50     11.79 o 
   3 -11  11      106.66      114.46     12.48 o 
   4 -11  11        7.09       14.43      6.74 o 
   5 -11  11      163.26      150.33     14.56 o 
   6 -11  11        2.31       -3.66      6.05 o 
   7 -11  11       33.40       50.36     10.65 o 
   8 -11  11       21.11       20.74      8.76 o 
   9 -11  11        0.88        1.26      6.93 o 
  10 -11  11        1.45        9.52      9.96 o 
  -5 -10  11        5.73        7.62      5.12 o 
  -4 -10  11        0.13        3.56      4.34 o 
  -3 -10  11       13.98       12.02      6.30 o 
  -2 -10  11        8.33        3.60      3.61 o 
  -1 -10  11        7.02        3.06      4.10 o 
   0 -10  11       48.46       55.40      8.95 o 
   1 -10  11       51.95       43.55      8.26 o 
   2 -10  11       74.91       64.61      9.83 o 
   3 -10  11      167.72      184.55     14.69 o 
   4 -10  11        9.18        0.88      5.42 o 
   5 -10  11       28.05       30.57      8.13 o 
   6 -10  11       29.96       25.72      8.38 o 
   7 -10  11       27.93       28.74      8.82 o 
   8 -10  11       76.43       93.79     13.43 o 
   9 -10  11        0.20       -1.39      7.31 o 
  10 -10  11       10.55       18.53      9.77 o 
  -6  -9  11       40.19       29.37      9.33 o 
  -5  -9  11       77.90       95.18     11.85 o 
  -4  -9  11       69.15       87.49     10.78 o 
  -3  -9  11        6.27        7.48      4.04 o 
  -2  -9  11       10.83        4.67      3.64 o 
  -1  -9  11      522.72      535.47     13.86 o 
   0  -9  11       50.91       35.31      7.69 o 
   1  -9  11       47.11       38.32      7.69 o 
   2  -9  11      130.43      149.82     11.98 o 
   3  -9  11        2.69       -0.25      4.73 o 
   4  -9  11      227.32      211.34     14.81 o 
   5  -9  11        0.28       -5.99      4.54 o 
   6  -9  11       27.90       30.38      8.32 o 
   7  -9  11        0.10        0.13      5.86 o 
   8  -9  11       97.36      110.30     14.24 o 
   9  -9  11        0.45       -6.62      7.19 o 
  10  -9  11        1.02        0.69      8.89 o 
  -7  -8  11        1.17       -4.66      6.24 o 
  -6  -8  11        4.87        9.77      7.31 o 
  -5  -8  11        3.15        2.58      5.67 o 
  -4  -8  11        2.16        6.24      5.74 o 
  -3  -8  11      140.84      146.15     19.38 o 
  -2  -8  11        5.26        4.67      3.41 o 
  -1  -8  11       56.70       58.92     18.28 o 
   0  -8  11       48.82       51.26      5.33 o 
   1  -8  11       32.04       37.06      6.68 o 
   2  -8  11       14.36       13.74      5.11 o 
   3  -8  11       35.99       39.46      7.25 o 
   4  -8  11        0.01       -4.79      3.91 o 
   5  -8  11        0.00        5.74      6.05 o 
   6  -8  11       21.69       20.48      7.63 o 
   7  -8  11      149.58      116.86     13.80 o 
   8  -8  11       65.18       95.18     13.80 o 
   9  -8  11        5.13       -6.24      6.68 o 
  10  -8  11        1.66        3.97      9.39 o 
  -8  -7  11       27.60       29.75      9.64 o 
  -7  -7  11        0.79       -1.26      6.49 o 
  -6  -7  11        6.22       12.35      7.06 o 
  -5  -7  11      289.03      265.54     16.51 o 
  -4  -7  11        0.06        4.52      3.63 o 
  -3  -7  11      174.81      188.87      8.91 o 
  -2  -7  11       78.88       78.59      4.82 o 
  -1  -7  11       13.68       11.50      3.18 o 
   0  -7  11       67.13       75.59      4.93 o 
   1  -7  11       76.91       73.56      8.00 o 
   2  -7  11        2.37        0.44      4.10 o 
   3  -7  11      195.03      189.53     12.16 o 
   4  -7  11       16.44        9.83      5.61 o 
   5  -7  11       12.46        6.43      6.05 o 
   6  -7  11      104.02       97.19     11.66 o 
   7  -7  11      361.31      365.45     21.43 o 
   8  -7  11       66.95       69.27     12.16 o 
   9  -7  11        2.07        3.21      7.75 o 
  10  -7  11        4.76        2.90      8.57 o 
  -9  -6  11        0.31        2.77      7.12 o 
  -8  -6  11       10.19        3.40      6.43 o 
  -7  -6  11        6.67       14.18      7.31 o 
  -6  -6  11        5.00        7.12      5.67 o 
  -5  -6  11      238.09      262.02     15.32 o 
  -4  -6  11       97.52       98.95      7.04 o 
  -3  -6  11        3.94        3.94      3.14 o 
  -2  -6  11       11.49       11.09      2.66 o 
  -1  -6  11       61.35       65.53      4.06 o 
   0  -6  11      302.50      283.01      7.01 o 
   1  -6  11        0.58        2.22      1.98 o 
   2  -6  11      348.60      347.92     14.88 o 
   3  -6  11       66.38       89.50      9.20 o 
   4  -6  11       20.84       21.93      6.43 o 
   5  -6  11       81.94       71.03      9.83 o 
   6  -6  11       12.11       17.33      8.00 o 
   7  -6  11       40.55       47.06      6.31 o 
   8  -6  11        3.91        2.90      7.37 o 
   9  -6  11       18.48       21.30     10.34 o 
  10  -6  11        0.59       10.15      9.08 o 
  -9  -5  11        1.55       -7.82      5.55 o 
  -8  -5  11        0.52        2.84      6.49 o 
  -7  -5  11       13.96       10.59      6.30 o 
  -6  -5  11       53.21       32.96      7.63 o 
  -5  -5  11        3.20        5.71      3.58 o 
  -4  -5  11        9.69        2.86      3.23 o 
  -3  -5  11       42.06       45.01      4.84 o 
  -2  -5  11      249.69      236.52      6.58 o 
  -1  -5  11      832.41      862.59     13.47 o 
   0  -5  11     1890.03     1888.10     19.12 o 
   1  -5  11        5.83        2.25      2.52 o 
   2  -5  11      397.42      403.17     18.75 o 
   3  -5  11        0.20       -2.61      3.15 o 
   4  -5  11      785.65      815.77     25.21 o 
   5  -5  11        8.41        3.19      4.03 o 
   6  -5  11      448.97      449.63     15.25 o 
   7  -5  11       73.23       79.91      7.55 o 
   8  -5  11      255.95      258.49     20.30 o 
   9  -5  11        0.62       -2.14      7.63 o 
  10  -5  11        0.30        7.88      8.70 o 
 -10  -4  11        7.68       -0.69      6.74 o 
  -9  -4  11        0.65       -2.33      5.48 o 
  -8  -4  11      116.76      119.44     12.73 o 
  -7  -4  11        0.14       -6.24      4.29 o 
  -6  -4  11        0.08        2.02      5.17 o 
  -5  -4  11       58.44       54.65      6.21 o 
  -4  -4  11       29.13       33.77      4.57 o 
  -3  -4  11       14.25       20.21      3.25 o 
  -2  -4  11      130.66      148.36      5.02 o 
  -1  -4  11        0.45       -0.37      1.68 o 
   0  -4  11      114.17      106.36      4.57 o 
   1  -4  11       72.33       73.82      3.52 o 
   2  -4  11        1.60       -0.30      1.43 o 
   3  -4  11      159.76      163.14      8.16 o 
   4  -4  11      125.32      129.72      7.91 o 
   5  -4  11       67.99       82.06      6.86 o 
   6  -4  11        0.17       -2.84      3.74 o 
   7  -4  11        8.86       10.02      7.75 o 
   8  -4  11       26.51       10.59      8.51 o 
   9  -4  11       41.50       39.02     11.66 o 
  10  -4  11        3.96        7.63      8.89 o 
 -10  -3  11        9.76       13.74      8.13 o 
  -9  -3  11       54.37       53.76     10.34 o 
  -8  -3  11       99.18       81.94     10.97 o 
  -7  -3  11        8.52       11.66      6.30 o 
  -6  -3  11      178.79      190.52     20.99 o 
  -5  -3  11        0.53        2.76      3.33 o 
  -4  -3  11       18.67       26.76      4.30 o 
  -3  -3  11      534.80      507.86      8.62 o 
  -2  -3  11       44.84       43.33      3.59 o 
  -1  -3  11      194.68      190.59      6.18 o 
   0  -3  11      274.77      271.50      6.14 o 
   1  -3  11       10.90       12.13      2.11 o 
   2  -3  11       78.99       74.14      5.47 o 
   3  -3  11      112.28      106.40      6.84 o 
   4  -3  11      242.48      244.29     10.16 o 
   5  -3  11        5.07        9.13      4.25 o 
   6  -3  11       29.64       36.85      5.91 o 
   7  -3  11       28.36       36.12     10.72 o 
   8  -3  11       15.91       17.96      9.45 o 
   9  -3  11        1.61       -1.58      8.19 o 
  10  -3  11        0.48       13.80     10.40 o 
 -11  -2  11        3.41        6.18      7.82 o 
 -10  -2  11       52.76       41.91      9.58 o 
  -9  -2  11       81.36       84.59     11.47 o 
  -8  -2  11       84.19       86.35     10.59 o 
  -7  -2  11        6.21       17.59      6.37 o 
  -6  -2  11       62.91       59.80      6.02 o 
  -5  -2  11       52.18       45.01      5.70 o 
  -4  -2  11      110.41       97.69      6.26 o 
  -3  -2  11        4.37        6.97      3.21 o 
  -2  -2  11     2631.84     2622.45     30.55 o 
  -1  -2  11        2.18        3.93      1.80 o 
   0  -2  11      283.38      323.57      6.84 o 
   1  -2  11      464.08      501.48      8.72 o 
   2  -2  11      106.17      106.54      4.58 o 
   3  -2  11      287.09      288.63      7.30 o 
   4  -2  11        0.50       -3.14      3.47 o 
   5  -2  11        2.49       -0.45      4.05 o 
   6  -2  11       44.22       67.82     11.72 o 
   7  -2  11       59.98       57.36     11.35 o 
   8  -2  11       93.24      119.25     15.32 o 
   9  -2  11       10.70       24.39     10.40 o 
 -11  -1  11        1.45        4.92      6.68 o 
 -10  -1  11       17.63       12.10      7.50 o 
  -9  -1  11       44.08       42.10      9.14 o 
  -8  -1  11        9.57        7.19      5.80 o 
  -7  -1  11       80.62       89.43      7.30 o 
  -6  -1  11      209.79      215.81      9.58 o 
  -5  -1  11        0.89        0.05      3.25 o 
  -4  -1  11      340.42      357.46     10.89 o 
  -3  -1  11     3170.06     3094.17     35.17 o 
  -2  -1  11     1137.17     1123.66     18.24 o 
  -1  -1  11      746.21      795.44     15.36 o 
   0  -1  11      442.35      480.58      8.74 o 
   1  -1  11        4.14        2.83      2.32 o 
   2  -1  11        7.69        5.75      2.47 o 
   3  -1  11       21.06       31.65      4.90 o 
   4  -1  11       18.96       23.93      4.70 o 
   5  -1  11       90.59       87.06      7.44 o 
   6  -1  11      133.02      107.47     13.61 o 
   7  -1  11      105.09       98.45     13.36 o 
   8  -1  11        6.93       11.72      9.27 o 
   9  -1  11        2.49       12.67      9.90 o 
 -11   0  11        5.52       -5.36      5.86 o 
 -10   0  11       27.08       19.67      7.69 o 
  -9   0  11      194.17      144.34     13.24 o 
  -8   0  11      138.02      132.24     12.23 o 
  -7   0  11      958.56      926.62     19.62 o 
  -6   0  11      110.02      105.98      7.39 o 
  -5   0  11        3.68        2.28      3.47 o 
  -4   0  11       60.97       97.46     12.13 o 
  -3   0  11        6.05        5.23      3.12 o 
  -2   0  11      223.90      263.52      9.00 o 
  -1   0  11       97.33      104.05      4.20 o 
   0   0  11       70.38       77.77      4.38 o 
   1   0  11      643.53      664.75     11.09 o 
   2   0  11      189.03      204.70     18.85 o 
   3   0  11        3.42        3.24      3.35 o 
   4   0  11       24.39       15.40      4.45 o 
   5   0  11      101.82      105.28      7.61 o 
   6   0  11       12.44       12.04      8.13 o 
   7   0  11        0.87       -7.63      7.12 o 
   8   0  11        0.04        2.77      8.32 o 
   9   0  11        4.84        7.25      8.95 o 
 -12   1  11       28.68       29.81      9.83 o 
 -11   1  11        8.68       -1.39      5.86 o 
 -10   1  11        1.68        8.32      6.62 o 
  -9   1  11       11.28        8.26      6.62 o 
  -8   1  11        4.50        7.50      5.29 o 
  -7   1  11        1.06       -0.38      3.91 o 
  -6   1  11       90.55      107.72      7.71 o 
  -5   1  11       86.33       91.81      6.74 o 
  -4   1  11      605.70      605.90     14.46 o 
  -3   1  11      754.73      775.84     21.87 o 
  -2   1  11       27.30       16.43      3.78 o 
  -1   1  11      236.27      197.66      5.73 o 
   0   1  11      286.04      297.38      7.47 o 
   1   1  11       95.34       82.57      4.85 o 
   2   1  11      392.40      361.28      9.11 o 
   3   1  11      177.29      189.82      9.52 o 
   4   1  11       28.01       31.77      4.84 o 
   5   1  11       26.92       32.53      5.64 o 
   6   1  11       90.21       94.61     13.55 o 
   7   1  11       58.16       56.35     11.85 o 
   8   1  11        7.59        1.13      8.32 o 
 -12   2  11       20.48       18.28      8.57 o 
 -11   2  11      146.80      162.43     15.57 o 
 -10   2  11       72.17       68.95     10.78 o 
  -9   2  11       61.60       58.11      9.71 o 
  -8   2  11       24.35       25.09      7.19 o 
  -7   2  11       23.53       29.75      6.93 o 
  -6   2  11      504.66      545.15     22.00 o 
  -5   2  11       54.49       54.04      6.81 o 
  -4   2  11       22.08       29.36      4.94 o 
  -3   2  11      111.49      126.58      7.51 o 
  -2   2  11      580.43      522.18     22.91 o 
  -1   2  11        5.15        2.14      3.65 o 
   0   2  11        2.84        8.65      2.91 o 
   1   2  11      278.52      284.42      8.37 o 
   2   2  11       82.89       90.36      6.35 o 
   3   2  11      119.34      129.61      9.44 o 
   4   2  11       70.33       77.81      9.49 o 
   5   2  11      130.07      110.30      8.34 o 
   6   2  11       29.34       32.11      5.91 o 
   7   2  11       12.39       20.48     10.46 o 
   8   2  11        0.47        0.82      7.50 o 
 -12   3  11        5.97        7.19      6.74 o 
 -11   3  11       20.38       18.22      7.94 o 
 -10   3  11        5.17        9.14      6.24 o 
  -9   3  11       35.22       40.65      8.38 o 
  -8   3  11       29.87       26.35      7.25 o 
  -7   3  11      670.60      627.27     23.01 o 
  -6   3  11      427.34      411.71     17.96 o 
  -5   3  11      428.19      454.86     14.00 o 
  -4   3  11      248.02      273.84     11.19 o 
  -3   3  11        6.75        7.87      4.45 o 
  -2   3  11       22.67       41.63     14.28 o 
  -1   3  11      166.07      182.81     10.27 o 
   0   3  11      178.60      210.52      9.96 o 
   1   3  11        1.18        1.01      3.35 o 
   2   3  11       20.55       28.38      4.74 o 
   3   3  11      317.00      342.30     10.26 o 
   4   3  11      416.93      408.68     14.20 o 
   5   3  11       25.89       19.31      5.47 o 
   6   3  11       17.60       29.86      8.07 o 
   7   3  11        0.01       11.85      9.08 o 
 -12   4  11       31.04       29.12      9.20 o 
 -11   4  11       12.86       18.91      7.44 o 
 -10   4  11        8.04       17.71      7.19 o 
  -9   4  11        0.67        9.45      6.24 o 
  -8   4  11      137.78      158.20     13.24 o 
  -7   4  11       98.86       79.48      9.90 o 
  -6   4  11      236.29      218.97     13.93 o 
  -5   4  11       37.45       28.99      7.31 o 
  -4   4  11       24.69       23.19      6.68 o 
  -3   4  11      196.48      184.42      9.85 o 
  -2   4  11       78.15       68.34      6.83 o 
  -1   4  11       90.63       89.70      7.49 o 
   0   4  11      127.95      113.35      8.33 o 
   1   4  11      544.02      497.05     19.73 o 
   2   4  11      178.43      165.77     13.30 o 
   3   4  11       42.34       43.25      8.76 o 
   4   4  11        9.43        4.38      4.61 o 
   5   4  11        0.73       -2.41      4.45 o 
   6   4  11       24.95       19.12      5.93 o 
 -12   5  11       27.68       26.03      9.01 o 
 -11   5  11        0.09       -1.39      5.55 o 
 -10   5  11        3.46       12.61      7.06 o 
  -9   5  11       82.55       65.61     10.21 o 
  -8   5  11        8.37        8.13      6.18 o 
  -7   5  11      123.83      134.76     12.80 o 
  -6   5  11      187.90      187.45     13.68 o 
  -5   5  11      531.21      560.21     21.68 o 
  -4   5  11        0.24        5.42      5.61 o 
  -3   5  11       16.61       27.67      7.00 o 
  -2   5  11      152.14      162.62     12.98 o 
  -1   5  11       57.55       61.33      8.82 o 
   0   5  11        1.68        0.69      5.67 o 
   1   5  11        4.62        1.20      5.48 o 
   2   5  11        0.24       12.04      7.12 o 
   3   5  11      125.98      126.94     12.92 o 
   4   5  11       36.66       30.95      8.76 o 
   5   5  11        0.14       -0.50      6.18 o 
   6   5  11        6.50        7.75      8.13 o 
 -12   6  11        0.03       -1.20      7.00 o 
 -11   6  11        1.47        9.96      7.06 o 
 -10   6  11      205.84      220.10     17.02 o 
  -9   6  11       28.99       33.15      8.51 o 
  -8   6  11       16.52        5.86      6.74 o 
  -7   6  11      376.93      364.56     18.97 o 
  -6   6  11      246.97      270.21     16.70 o 
  -5   6  11      499.88      481.93     21.12 o 
  -4   6  11      132.33      141.19     12.80 o 
  -3   6  11      239.06      267.62     16.07 o 
  -2   6  11        3.16        6.56      6.62 o 
  -1   6  11       76.00       81.88     11.09 o 
   0   6  11       21.24       29.69      8.57 o 
   1   6  11        1.08       -7.28      4.85 o 
   2   6  11      324.16      342.88     19.67 o 
   3   6  11        1.81        7.00      6.81 o 
   4   6  11        5.46       12.92      7.19 o 
   5   6  11        1.88        1.76      7.56 o 
 -12   7  11        0.07        0.50      6.37 o 
 -11   7  11       37.72       31.58      9.52 o 
 -10   7  11       12.36        6.37      6.49 o 
  -9   7  11      203.49      186.95     15.51 o 
  -8   7  11        0.95        0.19      5.36 o 
  -7   7  11        0.02        0.25      5.99 o 
  -6   7  11        4.24       15.88      7.75 o 
  -5   7  11      330.77      318.74     18.40 o 
  -4   7  11        5.38        8.38      6.68 o 
  -3   7  11      203.68      208.82     15.32 o 
  -2   7  11      568.83      539.22     23.13 o 
  -1   7  11      744.71      730.83     27.10 o 
   0   7  11        8.11        0.69      6.18 o 
   1   7  11       14.22       17.52      8.32 o 
   2   7  11        7.10       17.77      8.45 o 
   3   7  11        1.08       -0.69      6.68 o 
   4   7  11       13.31       10.46      8.07 o 
 -11   8  11        7.50       16.45      8.38 o 
 -10   8  11       37.44       57.42     10.46 o 
  -9   8  11        4.87       11.47      7.31 o 
  -8   8  11      213.54      223.95     16.96 o 
  -7   8  11        2.90       -4.60      6.11 o 
  -6   8  11        1.03        5.86      6.81 o 
  -5   8  11       58.63       53.13     10.21 o 
  -4   8  11        8.92       -2.84      5.92 o 
  -3   8  11       86.95       96.50     11.98 o 
  -2   8  11        0.90       -1.95      5.99 o 
  -1   8  11       11.53       14.88      7.82 o 
   0   8  11       23.91       25.91      8.95 o 
   1   8  11       13.05       13.49      8.19 o 
   2   8  11        7.82        3.09      7.69 o 
   3   8  11       22.09       18.66      8.82 o 
 -11   9  11        1.63        5.55      7.00 o 
 -10   9  11        1.73       -3.53      6.30 o 
  -9   9  11       72.49       72.99     11.47 o 
  -8   9  11        0.01       -0.57      6.93 o 
  -7   9  11      169.71      189.91     16.14 o 
  -6   9  11      111.31      140.81     14.62 o 
  -5   9  11        9.35       10.78      7.56 o 
  -4   9  11        0.01       -5.67      6.49 o 
  -3   9  11       28.14       30.00      9.39 o 
  -2   9  11        1.59        4.29      7.00 o 
  -1   9  11       18.62       29.81      9.77 o 
   0   9  11       40.65       54.39     11.09 o 
   1   9  11       25.24       24.01      9.83 o 
   2   9  11       23.28       38.89     10.65 o 
 -10  10  11       25.27       32.21      9.64 o 
  -9  10  11        0.81       -2.33      7.12 o 
  -8  10  11        0.17        3.34      6.74 o 
  -7  10  11      264.83      283.70     19.35 o 
  -6  10  11       28.89       29.88     10.02 o 
  -5  10  11        4.97        5.61      7.31 o 
  -4  10  11        7.30        7.25      8.00 o 
  -3  10  11       19.68       21.18      8.95 o 
  -2  10  11       17.32        6.93      8.57 o 
  -1  10  11        5.08        7.88      8.19 o 
   0  10  11       19.61       31.89     10.53 o 
  -9  11  11       21.70       25.65      9.52 o 
  -8  11  11       30.78       26.60      9.33 o 
  -7  11  11        3.80       13.30      8.57 o 
  -6  11  11        2.23       -2.58      7.00 o 
  -5  11  11        2.09       -4.60      6.93 o 
  -4  11  11        0.19       -3.28      7.82 o 
  -3  11  11        4.52        1.32      7.69 o 
  -2  11  11        3.43        0.69      8.13 o 
  -1  11  11        0.06        3.21      8.70 o 
  -7  12  11        2.54        4.29      8.57 o 
  -6  12  11        9.19       27.48     10.40 o 
  -5  12  11        0.94        2.90      8.70 o 
  -4  12  11        2.66        5.11      8.26 o 
   4 -15  12        0.03       -6.93      6.81 o 
   0 -14  12       11.12        5.61      7.12 o 
   1 -14  12        0.02       -4.16      5.99 o 
   2 -14  12       13.82       13.17      8.51 o 
   3 -14  12        1.57        9.64      7.88 o 
   4 -14  12        1.23       -0.76      6.93 o 
   5 -14  12       38.51       28.74      9.96 o 
   6 -14  12        4.02        5.92      7.56 o 
   7 -14  12       18.40       10.97      8.76 o 
  -2 -13  12        0.02       -2.40      6.30 o 
  -1 -13  12        7.17        8.70      7.25 o 
   0 -13  12       26.93       15.38      7.82 o 
   1 -13  12        0.49       -0.13      5.80 o 
   2 -13  12        0.94       -3.21      5.99 o 
   3 -13  12        4.42       11.98      7.63 o 
   4 -13  12       10.34       -1.89      6.56 o 
   5 -13  12        0.12        5.99      6.56 o 
   6 -13  12       33.89       20.11      9.33 o 
   7 -13  12        1.04        4.54      7.63 o 
   8 -13  12        3.27        5.42      8.13 o 
  -3 -12  12        2.38        6.42      7.44 o 
  -2 -12  12        2.01       -1.51      5.23 o 
  -1 -12  12       46.98       64.79     10.72 o 
   0 -12  12        0.28       -1.95      5.48 o 
   1 -12  12        2.81       -3.78      5.29 o 
   2 -12  12        1.82        9.77      6.68 o 
   3 -12  12       48.45       40.47      9.58 o 
   4 -12  12        3.35        9.14      6.74 o 
   5 -12  12        1.24        0.19      5.86 o 
   6 -12  12       36.15       25.53      9.14 o 
   7 -12  12       74.30       52.13     11.16 o 
   8 -12  12        2.36       -4.98      6.56 o 
   9 -12  12        1.26       -1.32      7.00 o 
  -4 -11  12        1.13        1.32      6.24 o 
  -3 -11  12        1.00        3.28      3.98 o 
  -2 -11  12       13.53       14.84      4.68 o 
  -1 -11  12       33.03       44.75      8.70 o 
   0 -11  12       53.14       71.03     10.27 o 
   1 -11  12        1.63        3.53      5.92 o 
   2 -11  12      137.62      159.97     14.18 o 
   3 -11  12      154.45      156.94     14.56 o 
   4 -11  12      131.95      149.25     14.50 o 
   5 -11  12       32.33       35.17      8.76 o 
   6 -11  12        0.65        9.90      6.62 o 
   7 -11  12       41.41       40.15     10.46 o 
   8 -11  12        7.71        5.86      7.31 o 
   9 -11  12        0.02        3.47      8.07 o 
  -5 -10  12        0.01        8.76      6.68 o 
  -4 -10  12        1.27        6.11      5.74 o 
  -3 -10  12       12.31       11.01      4.47 o 
  -2 -10  12        0.37        1.25      2.90 o 
  -1 -10  12       78.21       81.81     10.27 o 
   0 -10  12        0.62        2.96      4.92 o 
   1 -10  12       22.15       24.08      7.44 o 
   2 -10  12        0.28        2.46      4.92 o 
   3 -10  12       18.11       34.48      8.45 o 
   4 -10  12       79.39       65.42     10.15 o 
   5 -10  12       16.15        8.95      6.68 o 
   6 -10  12       82.04       66.94     10.97 o 
   7 -10  12       19.29        4.73      6.93 o 
   8 -10  12       28.62       47.02     10.84 o 
   9 -10  12        3.36       -2.27      7.12 o 
  10 -10  12        0.05       -1.58      7.75 o 
  -6  -9  12        0.75        9.27      7.31 o 
  -5  -9  12       21.40       24.27      8.26 o 
  -4  -9  12        9.08        9.64      5.86 o 
  -3  -9  12        0.67        0.36      4.03 o 
  -2  -9  12      113.89      114.03      8.90 o 
  -1  -9  12        4.65        6.02      3.56 o 
   0  -9  12       29.97       17.71      6.30 o 
   1  -9  12       62.43       48.79      8.13 o 
   2  -9  12        2.24        1.32      5.29 o 
   3  -9  12      181.35      154.86     13.05 o 
   4  -9  12        7.89        6.62      5.48 o 
   5  -9  12       31.55       32.40      8.45 o 
   6  -9  12      156.67      130.98     13.74 o 
   7  -9  12       47.74       40.97      9.90 o 
   8  -9  12       23.23        3.28      8.38 o 
   9  -9  12        5.72       -4.92      7.37 o 
  10  -9  12        0.10       -6.56      7.63 o 
  -7  -8  12       10.24       17.84      8.64 o 
  -6  -8  12       75.93      101.23     12.35 o 
  -5  -8  12        0.57       -2.77      5.23 o 
  -4  -8  12      179.05      190.73     13.74 o 
  -3  -8  12       59.17       63.02      5.02 o 
  -2  -8  12      479.34      466.39     11.70 o 
  -1  -8  12       97.75       98.72      6.34 o 
   0  -8  12       24.46       22.00      5.86 o 
   1  -8  12       60.90       62.15      8.26 o 
   2  -8  12      227.82      240.71     14.24 o 
   3  -8  12      170.69      183.10     12.98 o 
   4  -8  12        0.09        3.09      5.67 o 
   5  -8  12        4.86        1.13      5.42 o 
   6  -8  12        5.28       11.16      6.68 o 
   7  -8  12        2.02        4.54      7.56 o 
   8  -8  12       21.00       24.20      9.33 o 
   9  -8  12        3.24        9.20      8.38 o 
  10  -8  12        2.88        1.64      8.26 o 
  -8  -7  12        0.02       -3.40      6.18 o 
  -7  -7  12       16.56        2.96      6.24 o 
  -6  -7  12        0.44        0.13      5.29 o 
  -5  -7  12      212.21      233.90     15.32 o 
  -4  -7  12       74.22       73.00      6.55 o 
  -3  -7  12      144.45      146.91      6.45 o 
  -2  -7  12       85.27       87.51      5.11 o 
  -1  -7  12      165.21      170.74     14.38 o 
   0  -7  12      117.07      122.05      5.19 o 
   1  -7  12      223.40      250.80     13.24 o 
   2  -7  12        3.58        3.15      4.35 o 
   3  -7  12       69.76       64.29      8.51 o 
   4  -7  12      115.04      108.92     10.84 o 
   5  -7  12      264.81      261.70     16.01 o 
   6  -7  12        1.42       -4.79      6.37 o 
   7  -7  12       85.06       89.85      8.01 o 
   8  -7  12       19.77       17.65      9.14 o 
   9  -7  12        2.13       -0.44      7.06 o 
  10  -7  12        3.65        2.65      8.76 o 
  -8  -6  12       17.69       27.10      8.89 o 
  -7  -6  12        6.15        7.00      5.99 o 
  -6  -6  12        5.00        6.24      6.05 o 
  -5  -6  12       44.99       53.20      8.76 o 
  -4  -6  12      148.09      151.63      8.58 o 
  -3  -6  12       36.99       32.65      3.76 o 
  -2  -6  12      156.69      150.09      5.87 o 
  -1  -6  12      145.99      145.98      5.62 o 
   0  -6  12       46.66       42.01      3.40 o 
   1  -6  12       52.65       52.45      8.00 o 
   2  -6  12       91.69      112.74      7.12 o 
   3  -6  12       18.53       15.68      4.28 o 
   4  -6  12      100.74       76.31      6.80 o 
   5  -6  12      271.68      286.37     11.77 o 
   6  -6  12       28.10       27.55      9.39 o 
   7  -6  12      121.71      115.71     10.81 o 
   8  -6  12        0.32       -0.69      7.82 o 
   9  -6  12        1.71        0.19      7.94 o 
  10  -6  12        0.09       -9.20      8.32 o 
  -9  -5  12       14.21       17.33      8.26 o 
  -8  -5  12       12.82       13.11      7.19 o 
  -7  -5  12        5.69       13.24      6.81 o 
  -6  -5  12        4.33       -2.14      5.36 o 
  -5  -5  12       60.26       53.33      5.79 o 
  -4  -5  12       28.52       37.46      5.17 o 
  -3  -5  12      147.57      159.23      5.88 o 
  -2  -5  12       28.72       35.45      3.30 o 
  -1  -5  12       16.67       18.75      3.22 o 
   0  -5  12       71.13       68.25      4.88 o 
   1  -5  12      157.41      170.36      7.78 o 
   2  -5  12       68.67       72.64      9.14 o 
   3  -5  12      245.71      259.13     10.28 o 
   4  -5  12      105.83      100.05      7.48 o 
   5  -5  12      488.27      506.47     15.32 o 
   6  -5  12        9.33        4.45      4.24 o 
   7  -5  12       17.73       13.80      8.38 o 
   8  -5  12      119.67      133.31     16.07 o 
   9  -5  12        9.08       11.16      9.71 o 
  10  -5  12        9.41       10.84     10.02 o 
 -10  -4  12        0.01       -8.32      5.55 o 
  -9  -4  12        1.10        6.62      6.56 o 
  -8  -4  12       19.22       21.43      7.63 o 
  -7  -4  12       68.13       65.17      9.64 o 
  -6  -4  12        1.73        0.44      5.36 o 
  -5  -4  12        4.56        3.64      3.47 o 
  -4  -4  12       64.35       71.36      5.92 o 
  -3  -4  12       12.87        9.02      3.39 o 
  -2  -4  12       29.02       30.23      2.95 o 
  -1  -4  12        2.49        3.28      1.94 o 
   0  -4  12      372.13      359.77      7.46 o 
   1  -4  12       44.38       43.23      4.16 o 
   2  -4  12      133.58      137.00      9.58 o 
   3  -4  12      222.87      222.52     18.91 o 
   4  -4  12       74.64       87.69      7.06 o 
   5  -4  12        9.54       12.05     14.15 o 
   6  -4  12       55.73       57.39      6.79 o 
   7  -4  12        5.76        1.32      7.37 o 
   8  -4  12       19.74       32.46     10.72 o 
   9  -4  12        1.18      -10.34      7.56 o 
  10  -4  12        0.11        2.96      9.52 o 
 -10  -3  12        1.22        2.27      6.18 o 
  -9  -3  12       14.68       10.59      7.12 o 
  -8  -3  12       30.74       16.64      7.37 o 
  -7  -3  12       16.04        7.12      5.48 o 
  -6  -3  12      269.28      277.09     10.81 o 
  -5  -3  12       88.84       74.49      6.23 o 
  -4  -3  12      287.51      285.72     10.15 o 
  -3  -3  12     1924.87     1971.23     52.82 o 
  -2  -3  12      130.65      151.63      4.90 o 
  -1  -3  12      479.63      493.43      8.58 o 
   0  -3  12      269.53      265.42      7.69 o 
   1  -3  12      221.32      250.78      9.82 o 
   2  -3  12       19.24       26.93      3.18 o 
   3  -3  12       23.21       28.93      5.45 o 
   4  -3  12       60.80       41.83      5.64 o 
   5  -3  12      150.20      127.89     12.67 o 
   6  -3  12       84.49       86.22     12.61 o 
   7  -3  12      119.95      144.15     15.95 o 
   8  -3  12       62.97       70.97     12.80 o 
   9  -3  12        8.41        4.16      7.82 o 
 -10  -2  12       32.05       34.92      9.39 o 
  -9  -2  12       38.84       29.88      8.13 o 
  -8  -2  12      142.77      114.84     12.23 o 
  -7  -2  12      154.16      150.07     12.54 o 
  -6  -2  12        3.00        2.15      3.68 o 
  -5  -2  12       29.12       38.85     14.69 o 
  -4  -2  12      308.06      337.76     10.95 o 
  -3  -2  12        0.13        3.51      3.03 o 
  -2  -2  12      484.26      455.75     11.60 o 
  -1  -2  12       15.95       21.50      2.61 o 
   0  -2  12      360.09      363.04      8.95 o 
   1  -2  12      200.85      230.87      6.39 o 
   2  -2  12      223.81      235.31      6.67 o 
   3  -2  12       23.01       24.26      4.95 o 
   4  -2  12      240.83      240.59     10.63 o 
   5  -2  12        1.83        4.43      4.71 o 
   6  -2  12        0.86        5.61      7.63 o 
   7  -2  12        2.66       -2.27      7.19 o 
   8  -2  12        6.55        0.95      9.01 o 
   9  -2  12        0.44        3.28      9.01 o 
 -11  -1  12       12.66        7.63      7.44 o 
 -10  -1  12       46.65       60.95     11.22 o 
  -9  -1  12        1.90       -1.64      4.98 o 
  -8  -1  12       17.96       18.72      7.06 o 
  -7  -1  12      151.18      164.26      9.44 o 
  -6  -1  12       37.43       39.84     12.95 o 
  -5  -1  12       42.33       44.65      5.40 o 
  -4  -1  12      421.44      427.04     12.27 o 
  -3  -1  12       26.85       29.18      6.21 o 
  -2  -1  12      735.88      693.10     23.92 o 
  -1  -1  12        2.41       -2.27      1.81 o 
   0  -1  12        5.25        4.93      2.25 o 
   1  -1  12      159.23      149.03      5.67 o 
   2  -1  12       43.03       42.30      3.93 o 
   3  -1  12       24.34       17.35      3.48 o 
   4  -1  12       20.94       21.57      7.06 o 
   5  -1  12       13.05        1.01      7.19 o 
   6  -1  12        1.91       -1.20      7.12 o 
   7  -1  12       11.15       13.49      8.82 o 
   8  -1  12        6.26        9.39      9.52 o 
   9  -1  12        6.02        8.64      9.20 o 
 -11   0  12       28.71       12.16      8.00 o 
 -10   0  12       37.82       27.99      8.51 o 
  -9   0  12        2.06       -3.03      5.29 o 
  -8   0  12       95.09       76.58     10.15 o 
  -7   0  12      153.89      155.51      9.31 o 
  -6   0  12      170.36      144.33      8.65 o 
  -5   0  12       79.40       83.77      6.73 o 
  -4   0  12      280.56      287.27     10.43 o 
  -3   0  12      424.99      436.25     12.26 o 
  -2   0  12       88.58       92.85      7.53 o 
  -1   0  12       60.24       68.23      3.86 o 
   0   0  12      679.20      668.67     11.10 o 
   1   0  12        0.26       -1.72      2.34 o 
   2   0  12        3.35        1.70      2.90 o 
   3   0  12       17.24       25.66      3.95 o 
   4   0  12        0.32        0.20      3.15 o 
   5   0  12       12.67       13.68      7.75 o 
   6   0  12       14.72        3.59      7.94 o 
   7   0  12        0.06       -1.32      8.00 o 
   8   0  12       42.93       60.70     12.98 o 
 -11   1  12        0.22       -1.58      6.49 o 
 -10   1  12       20.66       17.96      7.69 o 
  -9   1  12       59.88       49.73      9.20 o 
  -8   1  12        8.28        6.30      5.80 o 
  -7   1  12        9.03       10.66      6.40 o 
  -6   1  12      413.78      394.60     13.19 o 
  -5   1  12       12.18       15.96      4.70 o 
  -4   1  12       99.57      103.94     14.72 o 
  -3   1  12      282.93      275.03     10.10 o 
  -2   1  12       30.43       38.17      5.04 o 
  -1   1  12      106.13      106.37      4.84 o 
   0   1  12      166.08      145.99      6.58 o 
   1   1  12      378.67      386.94      9.45 o 
   2   1  12       11.96       22.22      7.20 o 
   3   1  12       80.15       78.78      5.66 o 
   4   1  12      384.80      385.30     30.10 o 
   5   1  12      202.82      208.94     17.33 o 
   6   1  12       46.44       58.37     11.72 o 
   7   1  12       23.70       20.61     10.78 o 
   8   1  12        0.19        8.32      9.33 o 
 -12   2  12        7.66        8.00      7.69 o 
 -11   2  12        2.61        3.28      6.37 o 
 -10   2  12        1.92       -5.55      5.55 o 
  -9   2  12        0.97       -4.35      4.60 o 
  -8   2  12       11.98        0.44      4.98 o 
  -7   2  12       81.26       71.62      7.49 o 
  -6   2  12       48.22       56.78     14.88 o 
  -5   2  12      372.34      366.30     14.09 o 
  -4   2  12       96.01       94.82      8.00 o 
  -3   2  12        0.37       -4.49      2.99 o 
  -2   2  12      239.36      265.88     15.51 o 
  -1   2  12       70.61       81.42      6.66 o 
   0   2  12      183.18      161.28     13.54 o 
   1   2  12        4.57       10.45      3.53 o 
   2   2  12       96.19       88.64      5.95 o 
   3   2  12        0.45        0.06      4.16 o 
   4   2  12      160.50      146.85      9.06 o 
   5   2  12       33.96       26.00      9.39 o 
   6   2  12       14.16        2.84      8.07 o 
   7   2  12       28.13       38.20     11.72 o 
 -12   3  12       15.77        6.43      7.19 o 
 -11   3  12      101.53      107.21     13.11 o 
 -10   3  12       43.55       37.50      8.95 o 
  -9   3  12       35.84       44.75      9.01 o 
  -8   3  12       41.05       38.45      8.19 o 
  -7   3  12      152.19      161.36     13.11 o 
  -6   3  12       48.47       47.27      8.76 o 
  -5   3  12      182.25      194.75     24.96 o 
  -4   3  12       45.19       51.91      7.31 o 
  -3   3  12       40.83       42.01      6.52 o 
  -2   3  12       19.47       11.53      7.00 o 
  -1   3  12      112.77      121.97     10.40 o 
   0   3  12       56.05       51.34      6.27 o 
   1   3  12      282.83      302.84      9.43 o 
   2   3  12        0.06        1.79      3.62 o 
   3   3  12       11.30       11.53      4.70 o 
   4   3  12        4.36        3.00      4.39 o 
   5   3  12        0.41        5.53      6.15 o 
   6   3  12       19.11       34.54     10.59 o 
   7   3  12        0.97        8.07      9.14 o 
 -12   4  12        1.14       -0.06      7.44 o 
 -11   4  12        0.84        3.84      6.62 o 
 -10   4  12        5.10       -3.53      6.18 o 
  -9   4  12       69.56       78.47     11.09 o 
  -8   4  12       21.66       17.96      7.19 o 
  -7   4  12       56.52       64.67      9.58 o 
  -6   4  12      248.96      244.81     15.19 o 
  -5   4  12       42.93       44.31      8.19 o 
  -4   4  12      124.25      147.17     12.35 o 
  -3   4  12       85.88       72.80      9.42 o 
  -2   4  12      948.16      899.95     20.08 o 
  -1   4  12      206.73      181.29      9.93 o 
   0   4  12      370.77      366.57     29.88 o 
   1   4  12       12.36        9.20      5.07 o 
   2   4  12      369.48      383.79     18.47 o 
   3   4  12       55.64       60.51      7.17 o 
   4   4  12        1.60       -2.34      4.31 o 
   5   4  12        0.56        5.66      5.26 o 
   6   4  12        0.34        2.36      6.30 o 
 -12   5  12       28.39       28.87      9.71 o 
 -11   5  12        3.68        4.29      6.56 o 
 -10   5  12        6.00        6.68      6.05 o 
  -9   5  12       13.85        7.19      6.11 o 
  -8   5  12       59.20       51.05      9.27 o 
  -7   5  12      163.08      181.78     14.31 o 
  -6   5  12       31.38       19.73      7.37 o 
  -5   5  12       16.67       22.50      7.37 o 
  -4   5  12        5.05        2.84      5.67 o 
  -3   5  12      165.63      170.68     13.36 o 
  -2   5  12        5.76       16.14      7.19 o 
  -1   5  12        3.77        3.03      5.86 o 
   0   5  12      151.58      177.56     13.87 o 
   1   5  12      224.53      241.97     16.14 o 
   2   5  12        1.33        0.06      6.18 o 
   3   5  12        2.31        5.92      7.25 o 
   4   5  12        0.19       -1.83      5.86 o 
   5   5  12        8.25        6.18      6.74 o 
 -12   6  12       44.32       70.34     12.35 o 
 -11   6  12        7.07        7.69      6.30 o 
 -10   6  12        0.39       -1.58      5.23 o 
  -9   6  12        0.52        9.27      6.81 o 
  -8   6  12       37.35       42.67      9.01 o 
  -7   6  12      315.93      307.02     18.40 o 
  -6   6  12        2.24       -2.40      5.36 o 
  -5   6  12       20.12       24.58      8.00 o 
  -4   6  12       19.50       21.37      7.88 o 
  -3   6  12       57.06       37.94      8.64 o 
  -2   6  12      221.74      239.58     15.82 o 
  -1   6  12      568.38      562.23     23.13 o 
   0   6  12      136.76      143.77     13.36 o 
   1   6  12       10.28       16.64      7.88 o 
   2   6  12        0.50       -3.78      6.74 o 
   3   6  12        5.42       -1.70      6.43 o 
   4   6  12       29.21       26.66      9.39 o 
 -11   7  12       13.65        0.44      7.19 o 
 -10   7  12       19.03        9.20      7.31 o 
  -9   7  12        6.66        1.39      6.05 o 
  -8   7  12      173.50      161.48     14.56 o 
  -7   7  12       13.75       12.04      6.87 o 
  -6   7  12      101.62      111.69     12.48 o 
  -5   7  12        3.68        1.45      6.37 o 
  -4   7  12      201.95      202.20     15.69 o 
  -3   7  12        3.26        1.64      6.11 o 
  -2   7  12      433.12      410.70     21.12 o 
  -1   7  12       12.34       27.92      8.57 o 
   0   7  12       59.12       74.38     11.66 o 
   1   7  12        5.67       -6.87      5.92 o 
   2   7  12       66.53       56.10     11.03 o 
   3   7  12        4.33       11.03      7.94 o 
 -11   8  12       27.44       12.98      7.94 o 
 -10   8  12       19.21        6.24      6.93 o 
  -9   8  12        0.05       11.85      7.37 o 
  -8   8  12        6.92       -6.68      5.67 o 
  -7   8  12      170.66      158.39     15.06 o 
  -6   8  12      328.88      350.32     20.61 o 
  -5   8  12        7.20        3.21      6.49 o 
  -4   8  12        0.73       -1.95      5.92 o 
  -3   8  12       92.94      101.86     12.92 o 
  -2   8  12       84.34       94.48     12.42 o 
  -1   8  12       72.65       92.65     12.98 o 
   0   8  12        1.72        2.27      6.62 o 
   1   8  12       40.99       42.29     10.72 o 
   2   8  12        6.81        7.37      7.63 o 
 -11   9  12        1.31        9.77      7.44 o 
 -10   9  12        1.21        6.37      7.00 o 
  -9   9  12        0.19       11.03      7.94 o 
  -8   9  12        1.84        0.13      6.62 o 
  -7   9  12       23.42       16.89      8.51 o 
  -6   9  12       51.71       66.81     11.60 o 
  -5   9  12       10.83       13.87      8.26 o 
  -4   9  12       20.76       21.49      8.70 o 
  -3   9  12       98.42      108.66     13.49 o 
  -2   9  12        1.95        7.88      8.32 o 
  -1   9  12       52.09       61.83     11.79 o 
   0   9  12       12.11       14.81      8.82 o 
   1   9  12       25.44       40.40     10.72 o 
 -10  10  12        3.54        9.08      8.07 o 
  -9  10  12       10.74        9.71      8.38 o 
  -8  10  12        3.19        2.46      7.50 o 
  -7  10  12        0.03        8.19      8.26 o 
  -6  10  12        9.52       14.31      8.19 o 
  -5  10  12        2.46        3.66      7.56 o 
  -4  10  12       43.96       43.99     11.35 o 
  -3  10  12        1.64       -1.26      7.12 o 
  -2  10  12        1.38       -0.88      7.06 o 
  -1  10  12        0.28        9.64      8.26 o 
   0  10  12        0.00        0.95      8.38 o 
  -8  11  12        2.48       -3.03      7.82 o 
  -7  11  12       97.36       87.67     13.68 o 
  -6  11  12       13.37       24.20     10.21 o 
  -5  11  12        3.40        8.07      8.13 o 
  -4  11  12        0.03       -1.20      7.56 o 
  -3  11  12        0.03        5.17      8.57 o 
  -2  11  12        2.02        1.39      7.69 o 
   1 -14  13       13.65        3.03      7.00 o 
   2 -14  13        0.52       -0.32      6.56 o 
   3 -14  13        6.79        0.38      7.56 o 
   4 -14  13       43.14       44.18     11.28 o 
   5 -14  13       62.88       80.93     13.87 o 
   6 -14  13        4.96       14.24      8.32 o 
  -1 -13  13        2.02        6.30      6.74 o 
   0 -13  13       23.38       14.31      7.63 o 
   1 -13  13        6.63        1.51      6.43 o 
   2 -13  13        0.74       12.98      8.13 o 
   3 -13  13       27.25       13.17      8.64 o 
   4 -13  13       41.87       50.11     11.47 o 
   5 -13  13       11.94        4.10      7.31 o 
   6 -13  13        4.30        6.24      8.13 o 
   7 -13  13        2.55        5.48      7.56 o 
   8 -13  13        0.46        9.01      8.76 o 
  -3 -12  13        0.65        1.32      5.92 o 
  -2 -12  13        0.07        3.21      5.86 o 
  -1 -12  13        7.21        3.97      6.37 o 
   0 -12  13       14.52       16.01      7.56 o 
   1 -12  13       45.46       45.07      9.77 o 
   2 -12  13       20.57       11.28      7.50 o 
   3 -12  13       82.85       97.00     12.80 o 
   4 -12  13       13.71        6.74      6.81 o 
   5 -12  13       33.00       53.51     11.03 o 
   6 -12  13       10.92       10.15      7.19 o 
   7 -12  13       10.65       10.84      8.32 o 
   8 -12  13        0.06       -6.49      6.05 o 
  -4 -11  13        9.08       14.18      7.25 o 
  -3 -11  13       13.65       15.72      4.86 o 
  -2 -11  13        0.37        2.52      3.94 o 
  -1 -11  13        1.49       -0.95      5.17 o 
   0 -11  13       25.86       18.72      7.25 o 
   1 -11  13        2.43        3.15      5.42 o 
   2 -11  13        0.18       -0.13      5.04 o 
   3 -11  13        0.14       -0.63      5.67 o 
   4 -11  13        1.97        4.92      6.18 o 
   5 -11  13       19.20        9.71      7.19 o 
   6 -11  13        2.85        5.86      7.00 o 
   7 -11  13        0.16       -1.07      6.37 o 
   8 -11  13       22.40       -0.82      7.63 o 
   9 -11  13        1.82       -0.57      7.12 o 
  -5 -10  13       23.95       36.87      9.14 o 
  -4 -10  13        9.37        9.90      6.05 o 
  -3 -10  13       73.58       80.78      6.14 o 
  -2 -10  13       30.99       38.28      5.76 o 
  -1 -10  13        6.87        0.82      4.66 o 
   0 -10  13        2.21       -3.47      4.54 o 
   1 -10  13        4.40       -3.97      3.97 o 
   2 -10  13       26.81       29.81      7.75 o 
   3 -10  13      122.62      131.80     12.92 o 
   4 -10  13      108.36      122.97     12.92 o 
   5 -10  13        0.01        2.02      5.23 o 
   6 -10  13       26.70       22.25      8.19 o 
   7 -10  13       65.95       48.22     10.84 o 
   8 -10  13       39.80       43.62     11.03 o 
   9 -10  13        0.17        0.50      8.64 o 
  -6  -9  13        4.40        8.64      7.63 o 
  -5  -9  13        6.92        1.45      6.24 o 
  -4  -9  13        0.60       -5.80      4.73 o 
  -3  -9  13        1.61        3.14      3.02 o 
  -2  -9  13       25.73       15.00      3.52 o 
  -1  -9  13       62.98       65.47      8.60 o 
   0  -9  13       12.58       12.10      5.92 o 
   1  -9  13       57.18       50.55      8.26 o 
   2  -9  13       12.20       11.35      6.11 o 
   3  -9  13        0.18       -6.49      4.79 o 
   4  -9  13        9.75       10.08      6.18 o 
   5  -9  13        0.13       -0.19      5.74 o 
   6  -9  13       41.91       33.34      9.01 o 
   7  -9  13        0.00        1.32      7.31 o 
   8  -9  13       78.54       82.76     13.55 o 
   9  -9  13        2.28       -3.21      7.00 o 
  -7  -8  13        7.72       18.22      8.82 o 
  -6  -8  13        0.07       -2.65      5.99 o 
  -5  -8  13        0.07        3.40      5.23 o 
  -4  -8  13       29.71       37.18      8.23 o 
  -3  -8  13        2.38        4.50      2.94 o 
  -2  -8  13       11.13       14.38      3.58 o 
  -1  -8  13        3.89       -1.59      3.06 o 
   0  -8  13      103.46      108.11      7.56 o 
   1  -8  13       94.70       89.06      9.58 o 
   2  -8  13       63.91       66.62      8.89 o 
   3  -8  13      251.33      238.19     14.69 o 
   4  -8  13        1.95        2.77      5.86 o 
   5  -8  13      200.90      177.68     14.56 o 
   6  -8  13       36.56       45.70      9.58 o 
   7  -8  13        3.05       13.74      8.89 o 
   8  -8  13        2.10        3.68      4.47 o 
   9  -8  13        0.03        2.65      8.57 o 
  10  -8  13        3.63       13.99     10.21 o 
  -8  -7  13        8.84       17.40      8.57 o 
  -7  -7  13       21.36       15.95      8.19 o 
  -6  -7  13       16.28        4.10      5.67 o 
  -5  -7  13       50.47       56.85      8.89 o 
  -4  -7  13       10.94        6.01      4.00 o 
  -3  -7  13      225.85      211.42      9.73 o 
  -2  -7  13       72.23       74.72      4.91 o 
  -1  -7  13       54.29       62.33      4.39 o 
   0  -7  13       27.85       27.45      7.60 o 
   1  -7  13      127.59      124.26      7.83 o 
   2  -7  13       39.91       36.52      6.96 o 
   3  -7  13      498.38      506.62     21.81 o 
   4  -7  13        8.70        8.74      3.85 o 
   5  -7  13        0.66       -0.12      3.52 o 
   6  -7  13       54.72       63.23      6.99 o 
   7  -7  13        0.12       -2.53      6.65 o 
   8  -7  13        0.03       -7.94      6.49 o 
   9  -7  13        3.52       -1.32      8.57 o 
  10  -7  13       33.28       52.38     13.17 o 
  -8  -6  13        0.06        3.84      6.05 o 
  -7  -6  13       22.69       16.14      7.12 o 
  -6  -6  13       12.83        9.33      5.86 o 
  -5  -6  13       15.99       25.61      5.10 o 
  -4  -6  13      318.50      319.74     11.75 o 
  -3  -6  13       81.65       76.22     10.12 o 
  -2  -6  13      159.05      162.49      8.65 o 
  -1  -6  13      335.25      303.75     14.99 o 
   0  -6  13        2.56        3.21      3.06 o 
   1  -6  13       14.07       19.06      5.61 o 
   2  -6  13      104.76      110.75     10.90 o 
   3  -6  13      115.80      130.19      8.38 o 
   4  -6  13      129.84      134.87      8.80 o 
   5  -6  13       36.86       43.48      6.25 o 
   6  -6  13        6.93       17.31      5.25 o 
   7  -6  13       27.53       27.88      5.98 o 
   8  -6  13        4.16       -3.47      7.88 o 
   9  -6  13        3.09       -9.93      6.62 o 
  -9  -5  13        0.90       -1.83      6.56 o 
  -8  -5  13        6.51        5.80      7.00 o 
  -7  -5  13        2.29       -4.41      5.11 o 
  -6  -5  13        7.71        7.12      5.55 o 
  -5  -5  13       13.39       12.38      4.26 o 
  -4  -5  13      410.67      370.12     30.85 o 
  -3  -5  13      123.05      120.16     10.65 o 
  -2  -5  13       70.90       86.36      4.61 o 
  -1  -5  13        0.59        0.01      2.09 o 
   0  -5  13       40.41       44.28      5.42 o 
   1  -5  13      411.13      437.07     12.40 o 
   2  -5  13      616.34      582.65     14.88 o 
   3  -5  13        0.53       -2.42      3.44 o 
   4  -5  13        2.72        2.48      3.99 o 
   5  -5  13      115.25      117.48      8.53 o 
   6  -5  13      251.03      270.27     12.34 o 
   7  -5  13       24.96       27.17      9.96 o 
   8  -5  13        1.71        8.82      8.82 o 
   9  -5  13        9.65       -1.89      8.45 o 
  -9  -4  13        2.31       -0.32      5.86 o 
  -8  -4  13        3.85       -5.86      5.11 o 
  -7  -4  13       84.26       84.33     10.97 o 
  -6  -4  13      117.72      115.24      7.90 o 
  -5  -4  13       15.39       15.57      6.81 o 
  -4  -4  13       51.45       43.32      5.15 o 
  -3  -4  13      144.90      149.19      8.64 o 
  -2  -4  13        0.94        0.48      4.82 o 
  -1  -4  13        4.31        9.23      2.40 o 
   0  -4  13       54.95       61.37      3.73 o 
   1  -4  13       15.68       12.56      3.85 o 
   2  -4  13       96.55      106.57      7.33 o 
   3  -4  13      147.74      129.08      8.11 o 
   4  -4  13       79.84       85.09      7.45 o 
   5  -4  13        9.87       10.94      8.35 o 
   6  -4  13      192.43      194.67     11.00 o 
   7  -4  13        2.74       -7.06      7.06 o 
   8  -4  13       13.36       24.83     10.72 o 
   9  -4  13       16.51       23.89     10.46 o 
 -10  -3  13        2.06       -0.25      5.99 o 
  -9  -3  13       10.95        6.87      6.68 o 
  -8  -3  13        1.75        1.83      5.48 o 
  -7  -3  13      474.40      526.99     22.69 o 
  -6  -3  13        0.51        1.53      3.60 o 
  -5  -3  13      241.93      264.22     12.83 o 
  -4  -3  13      101.63       96.46      9.64 o 
  -3  -3  13       18.84       24.17      4.27 o 
  -2  -3  13        0.72        1.74      2.86 o 
  -1  -3  13      220.90      208.03     10.72 o 
   0  -3  13       48.46       64.31      3.85 o 
   1  -3  13       36.51       38.94      3.38 o 
   2  -3  13      349.43      338.79     11.45 o 
   3  -3  13       79.68       81.29      6.95 o 
   4  -3  13        0.03        0.98      4.12 o 
   5  -3  13       70.96       72.64      7.50 o 
   6  -3  13      304.20      307.71     20.17 o 
   7  -3  13       14.88       24.01     10.27 o 
   8  -3  13       41.25       39.83     11.28 o 
   9  -3  13       12.08       -0.44      8.95 o 
 -10  -2  13        0.80        3.40      6.24 o 
  -9  -2  13        2.30       -6.11      5.17 o 
  -8  -2  13       16.80       17.90      7.00 o 
  -7  -2  13        1.27        0.34      3.97 o 
  -6  -2  13       37.82       29.51      5.37 o 
  -5  -2  13       79.76       91.27      7.15 o 
  -4  -2  13      711.07      711.13     40.12 o 
  -3  -2  13       98.15      114.46      6.89 o 
  -2  -2  13      107.92      104.07      6.50 o 
  -1  -2  13      414.28      459.39      8.48 o 
   0  -2  13       19.46       17.58      2.88 o 
   1  -2  13       95.92      101.71      4.84 o 
   2  -2  13        9.24        4.48      2.65 o 
   3  -2  13       60.45       68.07      7.22 o 
   4  -2  13       55.05       43.70      7.50 o 
   5  -2  13       44.01       38.40      6.34 o 
   6  -2  13        1.13       -4.29      6.93 o 
   7  -2  13        0.86       -0.63      7.31 o 
   8  -2  13       10.34        4.48      8.19 o 
   9  -2  13       18.94        0.69      8.89 o 
 -11  -1  13        2.52        6.11      7.00 o 
 -10  -1  13        3.39        5.29      7.00 o 
  -9  -1  13       16.54       14.43      7.00 o 
  -8  -1  13      209.89      214.11     15.25 o 
  -7  -1  13        8.57        9.71      7.63 o 
  -6  -1  13       50.98       46.10      5.92 o 
  -5  -1  13        9.78       12.22      4.31 o 
  -4  -1  13      455.64      445.63     12.94 o 
  -3  -1  13      250.18      250.12      9.70 o 
  -2  -1  13      142.12      130.16      9.14 o 
  -1  -1  13       39.45       27.59      6.43 o 
   0  -1  13       79.26       80.52      4.84 o 
   1  -1  13      182.05      189.39      6.51 o 
   2  -1  13      143.41      125.80      5.86 o 
   3  -1  13       48.47       57.47      7.47 o 
   4  -1  13      427.75      394.93     13.93 o 
   5  -1  13       18.08       28.93      8.95 o 
   6  -1  13        6.18        2.33      6.43 o 
   7  -1  13       10.31       14.88      9.20 o 
   8  -1  13        2.50        6.11      8.70 o 
 -11   0  13        6.43       14.12      8.07 o 
 -10   0  13        1.98       -3.91      5.80 o 
  -9   0  13        0.25        6.05      5.99 o 
  -8   0  13        1.80       -2.37      4.28 o 
  -7   0  13        0.41        1.18      4.31 o 
  -6   0  13      115.87      132.81     21.87 o 
  -5   0  13       11.58        9.54      4.08 o 
  -4   0  13       22.89       26.09      4.66 o 
  -3   0  13       20.89       24.37      4.71 o 
  -2   0  13       53.37       52.74      5.45 o 
  -1   0  13       95.87       99.27      6.59 o 
   0   0  13        9.77        3.18      3.68 o 
   1   0  13      105.32      136.91      6.11 o 
   2   0  13       12.21       14.34      3.54 o 
   3   0  13       99.23      112.68      6.63 o 
   4   0  13       12.71       16.19      5.68 o 
   5   0  13       34.61       30.57      9.64 o 
   6   0  13        1.92        5.80      7.50 o 
   7   0  13       32.10       24.64      9.90 o 
   8   0  13       27.05       24.39     10.34 o 
 -11   1  13        7.08        0.69      6.43 o 
 -10   1  13        0.05       -3.21      5.23 o 
  -9   1  13       37.13       43.81      9.08 o 
  -8   1  13       64.32       56.72      7.20 o 
  -7   1  13      151.35      155.63      9.84 o 
  -6   1  13      164.79      140.57      8.98 o 
  -5   1  13        1.61       -3.99      3.37 o 
  -4   1  13        0.53        0.26      3.20 o 
  -3   1  13       18.08       19.12      4.63 o 
  -2   1  13        3.59        3.06      3.60 o 
  -1   1  13      188.28      200.09      7.47 o 
   0   1  13       29.83       24.03      3.65 o 
   1   1  13       30.38       25.40      6.58 o 
   2   1  13       80.30       87.06      6.96 o 
   3   1  13       25.42       29.74      7.59 o 
   4   1  13      115.07       96.72      7.83 o 
   5   1  13       18.82       20.04      9.39 o 
   6   1  13        6.67       19.54      9.71 o 
   7   1  13       47.29       64.73     12.86 o 
 -11   2  13        0.12       -3.66      5.55 o 
 -10   2  13        0.00        4.79      6.24 o 
  -9   2  13       43.14       34.41      8.95 o 
  -8   2  13      287.99      249.72     16.14 o 
  -7   2  13        0.06        1.68      4.71 o 
  -6   2  13      216.41      215.73     11.07 o 
  -5   2  13       48.12       55.55      6.61 o 
  -4   2  13        0.10        4.59      5.29 o 
  -3   2  13       28.57       21.84      5.02 o 
  -2   2  13       39.91       41.96      5.95 o 
  -1   2  13       11.54       14.42      6.90 o 
   0   2  13      101.00       96.72      7.51 o 
   1   2  13       54.99       45.22      4.76 o 
   2   2  13       27.17       22.32      4.58 o 
   3   2  13       61.38       59.76      5.84 o 
   4   2  13        9.60        3.63      4.40 o 
   5   2  13        0.22       -9.45      6.30 o 
   6   2  13       69.67       73.11     13.24 o 
   7   2  13       16.47       28.11     10.78 o 
 -11   3  13        3.80        3.09      6.56 o 
 -10   3  13        6.62       11.28      7.19 o 
  -9   3  13       60.47       59.06     10.08 o 
  -8   3  13       13.59       19.48      7.25 o 
  -7   3  13      107.71      121.46     11.91 o 
  -6   3  13        3.49        8.69      5.38 o 
  -5   3  13       73.18       82.67      8.67 o 
  -4   3  13       26.11       28.52      6.52 o 
  -3   3  13       80.31       70.80      7.25 o 
  -2   3  13      668.52      656.49     17.19 o 
  -1   3  13      332.13      333.07     12.58 o 
   0   3  13      379.51      386.50     13.57 o 
   1   3  13        6.98        3.99      3.74 o 
   2   3  13      158.56      157.81      9.51 o 
   3   3  13        6.17        7.20      4.56 o 
   4   3  13       53.65       56.15      7.20 o 
   5   3  13        8.33       13.21      6.02 o 
   6   3  13        5.53        5.67      7.75 o 
 -11   4  13        0.00        2.46      7.12 o 
 -10   4  13        0.20        3.47      6.37 o 
  -9   4  13        2.19        5.29      6.37 o 
  -8   4  13        2.23        5.86      5.42 o 
  -7   4  13        1.80       -0.19      5.67 o 
  -6   4  13       37.56       32.33      7.75 o 
  -5   4  13      380.65      356.88     17.96 o 
  -4   4  13      134.70      142.38      9.62 o 
  -3   4  13       83.53       89.17      8.36 o 
  -2   4  13        1.60       -2.02      4.56 o 
  -1   4  13       30.59       31.10      6.33 o 
   0   4  13       58.74       76.57      7.53 o 
   1   4  13      135.44      125.47      9.30 o 
   2   4  13        0.97        4.03      6.43 o 
   3   4  13       95.23       87.30     10.84 o 
   4   4  13       35.45       40.64     10.81 o 
   5   4  13        4.69        0.68      5.01 o 
 -11   5  13        7.59        5.61      7.63 o 
 -10   5  13        0.48        1.58      5.48 o 
  -9   5  13       57.68       74.69     11.35 o 
  -8   5  13       44.40       54.90      9.71 o 
  -7   5  13       96.79       83.45     10.97 o 
  -6   5  13       16.63       20.42      7.69 o 
  -5   5  13      383.13      402.00     20.30 o 
  -4   5  13       24.43       19.54      7.44 o 
  -3   5  13      164.67      153.92     13.74 o 
  -2   5  13       24.82       13.55      7.19 o 
  -1   5  13        6.44        3.21      6.49 o 
   0   5  13      123.72      142.26     13.43 o 
   1   5  13       20.59       25.21      8.57 o 
   2   5  13       57.41       64.67     10.08 o 
   3   5  13        9.53        5.23      7.44 o 
   4   5  13        0.81       -9.27      6.18 o 
   5   5  13        0.30        7.00      7.44 o 
 -11   6  13        1.96       -2.71      5.99 o 
 -10   6  13       13.80        8.64      7.25 o 
  -9   6  13       15.02       17.40      8.07 o 
  -8   6  13        0.17       -0.63      5.92 o 
  -7   6  13        0.25        1.07      6.37 o 
  -6   6  13        1.15        1.07      6.37 o 
  -5   6  13      173.45      186.13     15.63 o 
  -4   6  13       14.12       20.86      8.26 o 
  -3   6  13       87.16       93.41     11.47 o 
  -2   6  13       45.01       21.24      8.26 o 
  -1   6  13      536.59      490.56     22.31 o 
   0   6  13        4.21       14.62      7.56 o 
   1   6  13      182.02      198.86     15.95 o 
   2   6  13        3.28        3.78      7.12 o 
   3   6  13       10.68        1.76      6.93 o 
   4   6  13        0.17        4.54      7.94 o 
 -11   7  13        3.59       -0.50      6.05 o 
 -10   7  13       13.40       11.79      8.13 o 
  -9   7  13        0.42        6.62      7.00 o 
  -8   7  13       25.26       24.14      8.51 o 
  -7   7  13        0.88       -6.18      6.05 o 
  -6   7  13       18.57       40.40      9.39 o 
  -5   7  13       38.01       59.94     10.90 o 
  -4   7  13      142.13      128.45     13.55 o 
  -3   7  13       10.95        7.94      7.37 o 
  -2   7  13        9.49       19.22      8.07 o 
  -1   7  13        2.54       -5.99      6.30 o 
   0   7  13       27.28       37.44      9.96 o 
   1   7  13       40.26       25.78      9.71 o 
   2   7  13       18.74        8.70      8.76 o 
   3   7  13        0.41        5.55      7.56 o 
 -11   8  13       34.97       37.44     10.08 o 
 -10   8  13        0.37       10.02      7.63 o 
  -9   8  13        1.96        6.37      6.93 o 
  -8   8  13        0.54       -3.40      6.37 o 
  -7   8  13        4.87        5.04      7.31 o 
  -6   8  13       75.11       79.92     12.67 o 
  -5   8  13        2.67       -5.86      6.11 o 
  -4   8  13        9.29        6.49      7.00 o 
  -3   8  13        0.18        3.21      7.50 o 
  -2   8  13        0.26       11.53      7.82 o 
  -1   8  13       74.28       57.99     11.09 o 
   0   8  13       11.02       10.97      8.26 o 
   1   8  13        5.84        6.49      7.94 o 
   2   8  13       55.40       56.79     12.35 o 
 -10   9  13        1.37       -6.93      6.24 o 
  -9   9  13        9.68        6.37      7.75 o 
  -8   9  13        6.23       12.04      8.32 o 
  -7   9  13       22.15       29.18      9.58 o 
  -6   9  13       19.42       35.80      9.96 o 
  -5   9  13       43.17       46.58     10.90 o 
  -4   9  13        0.07        2.77      7.06 o 
  -3   9  13      126.24      111.37     14.06 o 
  -2   9  13        2.18        2.90      7.06 o 
  -1   9  13       11.32       10.21      8.45 o 
   0   9  13        0.11       10.34      8.13 o 
  -9  10  13        3.49        1.32      7.88 o 
  -8  10  13        3.62       10.40      7.69 o 
  -7  10  13      115.14       91.46     13.61 o 
  -6  10  13      106.19      123.73     14.94 o 
  -5  10  13        4.53        3.91      7.88 o 
  -4  10  13        1.15        6.18      7.88 o 
  -3  10  13        1.54        3.03      7.31 o 
  -2  10  13        2.12       -2.90      7.37 o 
  -1  10  13        0.00        4.10      8.45 o 
  -7  11  13       27.16       34.92     11.53 o 
  -6  11  13       20.02       16.89      9.52 o 
  -5  11  13        0.36        3.34      8.07 o 
  -4  11  13        1.17        3.91      8.38 o 
   1 -14  14       39.57       38.70     10.90 o 
   2 -14  14        3.76        0.38      6.87 o 
   3 -14  14        0.65       -7.56      6.11 o 
   4 -14  14       26.63       25.78     10.34 o 
   5 -14  14        5.70        6.68      7.56 o 
  -1 -13  14       29.54       25.97      8.51 o 
   0 -13  14       25.02       32.15      9.58 o 
   1 -13  14       46.12       53.01     10.97 o 
   2 -13  14       24.09       25.09      9.20 o 
   3 -13  14       47.13       42.61     10.46 o 
   4 -13  14       36.81       36.12     10.21 o 
   5 -13  14        7.20        9.27      7.82 o 
   6 -13  14       18.23       13.36      8.00 o 
   7 -13  14       17.60       13.17      9.08 o 
  -2 -12  14        6.28        8.00      4.69 o 
  -1 -12  14        1.52        0.38      5.55 o 
   0 -12  14        6.65        6.87      6.11 o 
   1 -12  14       11.07       11.91      6.62 o 
   2 -12  14       46.49       56.29     10.53 o 
   3 -12  14       58.12       80.24     11.91 o 
   4 -12  14       11.13       13.36      7.82 o 
   5 -12  14        6.27        3.34      6.81 o 
   6 -12  14       32.48       44.56     10.72 o 
   7 -12  14        8.33       21.37      9.08 o 
   8 -12  14        1.36        8.51      8.45 o 
  -4 -11  14        3.49        8.19      6.56 o 
  -2 -11  14        7.84       11.77      5.05 o 
  -1 -11  14        0.97       -1.26      5.17 o 
   0 -11  14        1.30       -0.88      5.42 o 
   1 -11  14       27.15       24.46      8.07 o 
   2 -11  14       17.81       12.86      6.68 o 
   3 -11  14       17.76       10.46      6.37 o 
   4 -11  14       15.36       17.90      7.31 o 
   5 -11  14        4.44        7.06      6.24 o 
   6 -11  14      120.62      156.69     15.88 o 
   7 -11  14      206.57      206.74     17.96 o 
   8 -11  14       25.36       47.90     11.79 o 
  -5 -10  14        1.26        4.35      6.11 o 
  -4 -10  14        4.82       -0.44      5.17 o 
  -3 -10  14        1.57        7.37      6.56 o 
  -2 -10  14        0.17        3.38      3.81 o 
  -1 -10  14       25.57        8.04      9.49 o 
   0 -10  14        1.92        1.45      4.73 o 
   1 -10  14       40.69       45.44      8.64 o 
   2 -10  14        2.30        2.52      5.86 o 
   3 -10  14       21.19       17.33      7.19 o 
   4 -10  14       17.74        0.82      5.74 o 
   5 -10  14      120.64      111.37     13.24 o 
   6 -10  14       10.74       24.90      8.70 o 
   7 -10  14      105.47       94.99     13.80 o 
   8 -10  14        3.10        4.03      7.75 o 
   9 -10  14        5.58       10.78      9.01 o 
  -6  -9  14        0.59        3.53      7.50 o 
  -5  -9  14       10.99        9.01      6.93 o 
  -4  -9  14       13.21       19.67      7.19 o 
  -3  -9  14       38.33       28.22      5.49 o 
  -2  -9  14       31.78       24.90      5.12 o 
  -1  -9  14       65.05       53.81      6.23 o 
   0  -9  14       68.87       69.20      9.36 o 
   1  -9  14       13.76       16.07      6.37 o 
   2  -9  14      172.30      167.72     13.36 o 
   3  -9  14       32.84       26.72      7.12 o 
   4  -9  14       74.73       58.93      9.45 o 
   5  -9  14      127.81      130.66     13.55 o 
   6  -9  14       45.99       44.31     10.27 o 
   7  -9  14        0.20       -4.22      6.05 o 
   8  -9  14        3.01        9.34      5.52 o 
   9  -9  14        4.03        9.83      9.77 o 
  -7  -8  14        1.53        4.29      7.37 o 
  -6  -8  14        0.34        7.31      6.11 o 
  -5  -8  14        9.40        5.17      6.05 o 
  -4  -8  14      213.66      222.29     11.28 o 
  -3  -8  14        1.95        3.18      3.58 o 
  -2  -8  14      166.78      163.40      8.75 o 
  -1  -8  14        9.15       14.57      5.20 o 
   0  -8  14        2.01       -0.16      4.92 o 
   1  -8  14      247.48      249.73     10.86 o 
   2  -8  14      292.49      301.37     11.91 o 
   3  -8  14       89.07       79.79      7.82 o 
   4  -8  14       64.30       68.97      6.99 o 
   5  -8  14       45.37       40.15      6.22 o 
   6  -8  14       62.23       72.18     21.75 o 
   7  -8  14       28.72       24.71      5.84 o 
   8  -8  14       20.47       13.89      5.57 o 
   9  -8  14        9.22       -0.32      7.50 o 
  -7  -7  14       22.70        8.38      7.00 o 
  -6  -7  14        0.32       -3.53      4.54 o 
  -5  -7  14        5.19       -3.34      5.29 o 
  -4  -7  14        5.76        9.75      4.42 o 
  -3  -7  14       46.77       46.91      5.91 o 
  -2  -7  14       38.65       50.32      5.74 o 
  -1  -7  14      226.87      242.46      9.92 o 
   0  -7  14       11.28       17.14      4.24 o 
   1  -7  14      179.73      191.79      9.22 o 
   2  -7  14      110.13      122.25      7.94 o 
   3  -7  14       56.79       52.55      6.81 o 
   4  -7  14       41.32       44.12      7.82 o 
   5  -7  14       45.69       40.07      6.29 o 
   6  -7  14       28.25       18.29      5.58 o 
   7  -7  14       39.64       32.63      6.45 o 
   8  -7  14        9.59       18.34      9.83 o 
   9  -7  14        1.77       -0.82      8.07 o 
  -8  -6  14        8.55        1.64      6.93 o 
  -7  -6  14        8.17        7.06      6.30 o 
  -6  -6  14       12.54        4.10      5.23 o 
  -5  -6  14       23.65       27.83      8.04 o 
  -4  -6  14       22.30       15.74      4.58 o 
  -3  -6  14       51.47       58.24      6.03 o 
  -2  -6  14      120.50      122.30      9.90 o 
  -1  -6  14      158.94      158.92      9.47 o 
   0  -6  14      361.30      352.31     15.88 o 
   1  -6  14      151.71      143.30      8.12 o 
   2  -6  14       54.51       49.05      5.71 o 
   3  -6  14        8.79        9.55      4.46 o 
   4  -6  14       30.11       25.23      5.52 o 
   5  -6  14      504.33      495.97     22.47 o 
   6  -6  14      169.88      147.24     10.03 o 
   7  -6  14        3.28        6.68      4.75 o 
   8  -6  14        1.39        5.86      8.82 o 
   9  -6  14        7.61       25.40     10.90 o 
  -9  -5  14        4.75        2.58      7.25 o 
  -8  -5  14        2.28       12.54      7.12 o 
  -7  -5  14       16.66       22.44      7.82 o 
  -6  -5  14       17.70       10.72      6.49 o 
  -5  -5  14        1.91        4.38      3.80 o 
  -4  -5  14       70.49       63.14      6.21 o 
  -3  -5  14      211.32      223.32      9.54 o 
  -2  -5  14        9.70       10.92      3.68 o 
  -1  -5  14       45.52       40.82      4.57 o 
   0  -5  14      201.91      235.60      9.15 o 
   1  -5  14       24.58       29.98      4.68 o 
   2  -5  14       37.78       41.15      5.49 o 
   3  -5  14      279.39      320.42     12.16 o 
   4  -5  14        1.62       -0.48      4.32 o 
   5  -5  14       85.51       77.76      7.80 o 
   6  -5  14       25.28       27.53      5.77 o 
   7  -5  14        0.35        9.90      8.07 o 
   8  -5  14       16.39        3.34      7.56 o 
   9  -5  14       20.36       26.79     11.79 o 
  -9  -4  14        4.14        7.37      7.56 o 
  -8  -4  14       68.67       41.54      9.52 o 
  -7  -4  14        7.35        7.19      5.86 o 
  -6  -4  14        3.14       -0.62      3.78 o 
  -5  -4  14        7.36        9.99      4.26 o 
  -4  -4  14       28.11       35.51      5.58 o 
  -3  -4  14       99.23      103.98      6.99 o 
  -2  -4  14       72.73       82.22     12.35 o 
  -1  -4  14      124.25      141.19      7.16 o 
   0  -4  14        3.16        2.89      2.30 o 
   1  -4  14       33.45       33.86      4.88 o 
   2  -4  14      386.56      368.75     14.59 o 
   3  -4  14      159.99      168.97      9.54 o 
   4  -4  14        0.82       -3.22      3.98 o 
   5  -4  14      231.22      222.01     11.40 o 
   6  -4  14      110.75      118.19     10.81 o 
   7  -4  14        0.80        5.92      8.38 o 
   8  -4  14       14.33       24.08     10.65 o 
   9  -4  14        0.51       11.22     10.08 o 
 -10  -3  14        7.97       12.73      7.37 o 
  -9  -3  14        6.51       13.68      7.19 o 
  -8  -3  14        4.53        2.33      6.05 o 
  -7  -3  14       65.80       70.22      9.96 o 
  -6  -3  14       35.22       33.45     10.84 o 
  -5  -3  14      157.22      139.94      8.72 o 
  -4  -3  14       48.39       50.69      5.70 o 
  -3  -3  14       35.25       47.05      5.45 o 
  -2  -3  14        0.28        3.17      2.94 o 
  -1  -3  14      377.72      355.11     10.57 o 
   0  -3  14       87.20       94.73      6.73 o 
   1  -3  14       80.72       71.78      6.18 o 
   2  -3  14      184.14      176.59      8.95 o 
   3  -3  14        4.75        7.78      6.62 o 
   4  -3  14        3.82        6.78      4.48 o 
   5  -3  14       36.45       30.08      6.16 o 
   6  -3  14       50.23       56.29     11.28 o 
   7  -3  14       33.39       22.82     10.08 o 
   8  -3  14       17.49       31.14     11.35 o 
 -10  -2  14       19.51       39.02      9.77 o 
  -9  -2  14       27.50       34.79      8.82 o 
  -8  -2  14        0.46       -3.03      5.48 o 
  -7  -2  14       26.77       24.21      6.65 o 
  -6  -2  14       13.51        9.39      4.54 o 
  -5  -2  14      540.05      509.53     14.65 o 
  -4  -2  14      575.92      589.02     15.22 o 
  -3  -2  14      277.11      293.14     10.63 o 
  -2  -2  14       76.31       80.91      6.26 o 
  -1  -2  14      149.44      148.42      8.76 o 
   0  -2  14      818.95      818.32     13.64 o 
   1  -2  14       23.39       21.11      3.26 o 
   2  -2  14      487.23      491.82     14.43 o 
   3  -2  14      182.31      179.33     10.12 o 
   4  -2  14      166.86      177.68     10.12 o 
   5  -2  14       18.25       13.50      8.54 o 
   6  -2  14       14.92       15.06      8.64 o 
   7  -2  14        4.09       -4.41      6.81 o 
   8  -2  14        2.40       12.86      8.95 o 
 -10  -1  14        0.34        6.81      6.49 o 
  -9  -1  14        2.10        7.00      6.87 o 
  -8  -1  14      192.28      186.51     15.06 o 
  -7  -1  14        6.46       -1.18      4.02 o 
  -6  -1  14      298.60      275.31     11.59 o 
  -5  -1  14      496.49      485.65     14.44 o 
  -4  -1  14      204.76      185.73     24.36 o 
  -3  -1  14       16.44       11.26      3.92 o 
  -2  -1  14       26.32       24.14      4.59 o 
  -1  -1  14      112.87      119.24      7.19 o 
   0  -1  14        0.10        2.87      2.60 o 
   1  -1  14      334.80      323.39      8.51 o 
   2  -1  14      161.24      158.61      6.66 o 
   3  -1  14      865.03      880.35     25.78 o 
   4  -1  14        6.74        7.86      6.02 o 
   5  -1  14      266.46      274.87     18.34 o 
   6  -1  14        2.22       -9.74      6.49 o 
   7  -1  14        0.95       -6.81      7.69 o 
   8  -1  14        0.26        1.70      8.19 o 
 -11   0  14       14.06       11.85      7.82 o 
 -10   0  14       15.65       20.93      8.00 o 
  -9   0  14        0.48       -2.52      5.48 o 
  -8   0  14        2.02        2.50      4.81 o 
  -7   0  14       75.91       84.36      8.09 o 
  -6   0  14       17.46       16.41      6.02 o 
  -5   0  14       82.42       67.54      7.53 o 
  -4   0  14      104.01      119.41      8.03 o 
  -3   0  14        2.64        6.34      3.91 o 
  -2   0  14      112.85      107.78      7.34 o 
  -1   0  14       45.03       46.45      6.93 o 
   0   0  14      130.64      143.69      6.08 o 
   1   0  14        6.78        8.42      3.65 o 
   2   0  14        4.10        4.30      3.42 o 
   3   0  14      114.94      102.29      8.62 o 
   4   0  14       64.32       67.21     24.20 o 
   5   0  14        0.89        6.37      7.12 o 
   6   0  14        0.90        8.26      8.38 o 
   7   0  14        2.33       16.07      9.20 o 
 -11   1  14        2.06        0.06      6.62 o 
 -10   1  14       19.12       24.52      8.38 o 
  -9   1  14       84.77       78.79     11.47 o 
  -8   1  14       10.65       14.04      5.63 o 
  -7   1  14       64.46       62.28      7.55 o 
  -6   1  14      216.62      231.91     17.02 o 
  -5   1  14      410.02      376.24     13.32 o 
  -4   1  14       47.56       51.51     14.88 o 
  -3   1  14       13.97       10.80      4.43 o 
  -2   1  14       21.66       23.98      4.84 o 
  -1   1  14       54.33       52.74      6.05 o 
   0   1  14       69.48       87.28      5.36 o 
   1   1  14      784.19      730.90     13.71 o 
   2   1  14      308.21      283.68      9.29 o 
   3   1  14      189.81      184.83      9.56 o 
   4   1  14      136.64      142.64     14.50 o 
   5   1  14        0.10       14.37      8.19 o 
   6   1  14       29.84       42.61     11.60 o 
   7   1  14        1.40        5.48      8.51 o 
 -11   2  14        6.83       27.99      9.20 o 
 -10   2  14        0.23        1.45      5.99 o 
  -9   2  14        0.39        2.71      6.30 o 
  -8   2  14        5.06        9.33      6.49 o 
  -7   2  14      485.90      433.46     15.24 o 
  -6   2  14       15.42       17.74      5.55 o 
  -5   2  14      121.63      118.79      8.83 o 
  -4   2  14      155.28      167.61      9.81 o 
  -3   2  14        8.63        4.93      4.34 o 
  -2   2  14      546.45      553.12     22.00 o 
  -1   2  14      264.98      242.51     10.93 o 
   0   2  14        0.80        1.36      3.17 o 
   1   2  14       93.61       89.76      6.15 o 
   2   2  14       30.53       30.93      5.65 o 
   3   2  14       23.75       36.71      6.22 o 
   4   2  14       44.72       49.16     10.78 o 
   5   2  14       55.24       69.58     12.54 o 
   6   2  14       19.09       17.02     10.02 o 
 -11   3  14       17.34       32.02      9.77 o 
 -10   3  14       48.33       38.26      9.39 o 
  -9   3  14        1.70        4.35      5.99 o 
  -8   3  14      127.22      107.78     12.10 o 
  -7   3  14      175.31      164.89     13.80 o 
  -6   3  14       15.02        8.74      5.42 o 
  -5   3  14      107.25      118.56     10.34 o 
  -4   3  14       59.77       69.93      7.49 o 
  -3   3  14        0.73        4.02      4.41 o 
  -2   3  14       37.08       25.35      5.98 o 
  -1   3  14       92.26       87.83     17.93 o 
   0   3  14       15.24        9.55      5.51 o 
   1   3  14       45.00       40.72      6.63 o 
   2   3  14      146.34      158.62      8.18 o 
   3   3  14        0.49        1.26      4.41 o 
   4   3  14        2.08       -1.59      4.44 o 
   5   3  14        0.02       -2.90      7.37 o 
   6   3  14        3.47        4.73      8.70 o 
 -11   4  14       60.49       83.51     12.61 o 
 -10   4  14        7.08        3.03      6.56 o 
  -9   4  14       70.72       49.79     10.27 o 
  -8   4  14      106.01      102.86     11.98 o 
  -7   4  14       18.83       16.01      7.25 o 
  -6   4  14      214.94      229.93     16.01 o 
  -5   4  14      170.08      161.29     13.99 o 
  -4   4  14        1.90       -0.85      4.65 o 
  -3   4  14       51.31       41.67      7.31 o 
  -2   4  14       62.67       80.71     10.75 o 
  -1   4  14       18.93       18.95      5.89 o 
   0   4  14        0.01        2.61      5.07 o 
   1   4  14        8.47        2.06      5.18 o 
   2   4  14       56.02       55.47      9.90 o 
   3   4  14       27.21       20.04      8.13 o 
   4   4  14        0.17       -4.41      6.05 o 
   5   4  14        4.21        9.20      8.95 o 
 -11   5  14       19.42       25.91      9.45 o 
 -10   5  14       21.94       22.19      8.38 o 
  -9   5  14        5.64       15.38      8.07 o 
  -8   5  14       68.76       57.23     10.21 o 
  -7   5  14       37.12       28.93      8.45 o 
  -6   5  14        8.72       11.35      7.19 o 
  -5   5  14        6.33        5.67      6.68 o 
  -4   5  14      220.65      208.31     15.82 o 
  -3   5  14      259.04      255.59     16.45 o 
  -2   5  14        9.56       -0.82      6.30 o 
  -1   5  14       39.67       37.63      9.01 o 
   0   5  14        3.19       -7.69      5.99 o 
   1   5  14      198.86      174.78     15.13 o 
   2   5  14       85.19       82.00     11.28 o 
   3   5  14        0.19        0.57      6.56 o 
   4   5  14        3.04       14.56      7.69 o 
 -11   6  14        0.29        2.58      6.87 o 
 -10   6  14       15.31       13.61      8.32 o 
  -9   6  14        1.62       -4.22      5.55 o 
  -8   6  14       51.38       31.77      9.08 o 
  -7   6  14        9.96       16.07      8.19 o 
  -6   6  14        3.73        7.94      6.49 o 
  -5   6  14       22.47       23.13      8.38 o 
  -4   6  14        0.18       -1.32      6.43 o 
  -3   6  14        1.39       10.72      7.25 o 
  -2   6  14      177.90      167.03     14.94 o 
  -1   6  14      105.86       90.45     11.66 o 
   0   6  14      191.99      215.37     16.45 o 
   1   6  14        4.93        3.28      7.25 o 
   2   6  14        6.08       16.01      8.32 o 
   3   6  14        0.57       12.73      7.75 o 
 -11   7  14       28.84       31.26      9.52 o 
 -10   7  14        8.59       21.12      8.70 o 
  -9   7  14        1.13       10.08      7.37 o 
  -8   7  14        5.93        0.25      6.43 o 
  -7   7  14       18.72       13.68      8.13 o 
  -6   7  14      185.84      186.44     16.14 o 
  -5   7  14        0.02       -5.23      6.05 o 
  -4   7  14       11.49       18.40      8.51 o 
  -3   7  14        7.23       19.22      8.51 o 
  -2   7  14      113.19      106.21     13.17 o 
  -1   7  14        5.96       13.05      8.38 o 
   0   7  14       25.48       37.25     10.27 o 
   1   7  14        6.81       10.78      7.75 o 
   2   7  14       11.85       -2.46      6.68 o 
 -10   8  14       19.38       37.31     10.46 o 
  -9   8  14        1.71        4.03      6.81 o 
  -8   8  14       17.00       14.94      8.13 o 
  -7   8  14        9.87        8.57      8.32 o 
  -6   8  14       17.04        4.03      7.25 o 
  -5   8  14       33.85       34.29     10.21 o 
  -4   8  14       23.70       22.44      9.08 o 
  -3   8  14        0.01        0.25      6.68 o 
  -2   8  14        0.08        4.73      8.26 o 
  -1   8  14       11.18       13.30      8.19 o 
   0   8  14       16.21        8.38      8.13 o 
   1   8  14       14.53       22.31      9.77 o 
  -9   9  14        3.93       14.88      9.01 o 
  -8   9  14       14.57       23.32      9.01 o 
  -7   9  14        7.17       -2.65      7.56 o 
  -6   9  14        0.01       16.01      8.57 o 
  -5   9  14      142.27      170.62     16.89 o 
  -4   9  14       60.74       51.81     11.47 o 
  -3   9  14       15.44       27.80     10.27 o 
  -2   9  14        3.76        1.07      6.87 o 
  -1   9  14        3.18       -7.82      6.74 o 
  -8  10  14        1.66       10.90      8.51 o 
  -7  10  14       13.22        3.21      8.32 o 
  -6  10  14        3.33       11.66      9.08 o 
  -5  10  14       11.56       11.66      8.70 o 
  -4  10  14        0.00       -9.33      7.00 o 
  -3  10  14        0.51      -10.12      6.74 o 
   2 -14  15       29.42       21.87      9.52 o 
   3 -14  15        6.54       -1.45      7.31 o 
   4 -14  15        2.96       -5.74      7.06 o 
  -1 -13  15        0.39        1.31      4.89 o 
   0 -13  15       46.37       57.55     10.97 o 
   1 -13  15        3.02       -5.55      5.86 o 
   2 -13  15        8.76        0.63      7.00 o 
   3 -13  15        7.65        1.26      7.12 o 
   4 -13  15       43.36       51.87     11.41 o 
   5 -13  15       20.57       25.21      9.01 o 
   6 -13  15       10.75       13.43      8.32 o 
  -2 -12  15       10.89       20.80      8.51 o 
  -1 -12  15        1.95        6.27      4.59 o 
   0 -12  15        6.97       15.00      7.25 o 
   1 -12  15        0.06       -4.66      5.42 o 
   2 -12  15       19.56       33.53      8.95 o 
   3 -12  15       37.99       28.80      8.82 o 
   4 -12  15        0.53        2.02      6.37 o 
   5 -12  15        0.17       -6.87      5.74 o 
   6 -12  15       46.48       36.43     10.40 o 
   7 -12  15       18.37       25.02     10.21 o 
  -2 -11  15        7.09        6.81      7.44 o 
  -1 -11  15        1.12        0.56      5.36 o 
   0 -11  15        0.00        1.20      5.48 o 
   1 -11  15        7.91        9.27      6.49 o 
   2 -11  15        8.20       10.27      6.93 o 
   3 -11  15       39.65       38.83      9.08 o 
   4 -11  15       31.75       47.46      9.83 o 
   5 -11  15        0.10        3.59      6.37 o 
   6 -11  15       51.02       60.70     11.03 o 
   7 -11  15        0.93       -2.77      7.19 o 
   8 -11  15       16.57        2.14      8.26 o 
  -5 -10  15       14.60       18.97      8.13 o 
  -3 -10  15        4.69       11.22      7.82 o 
  -2 -10  15       12.82       16.89      7.75 o 
  -1 -10  15        0.61        0.88      5.80 o 
   0 -10  15       40.55       41.74      6.26 o 
   1 -10  15      136.52      164.07     13.87 o 
   2 -10  15       78.73       78.91     10.72 o 
   3 -10  15      158.07      182.41     14.75 o 
   4 -10  15       45.09       47.40      9.08 o 
   5 -10  15        2.37       -5.23      5.48 o 
   6 -10  15        0.00       -6.68      5.74 o 
   7 -10  15        4.19       11.41      7.88 o 
   8 -10  15       37.36       57.64      7.93 o 
  -6  -9  15        8.96        2.46      6.56 o 
  -5  -9  15       14.69       16.14      7.44 o 
  -4  -9  15       18.92       16.01      6.87 o 
  -3  -9  15       74.25      103.94     12.61 o 
  -2  -9  15        0.02       -4.10      4.54 o 
  -1  -9  15       23.77       10.27      7.00 o 
   0  -9  15       16.39       16.38      4.69 o 
   1  -9  15       22.18       16.93      6.18 o 
   2  -9  15        0.06        2.18      3.73 o 
   3  -9  15       67.86       56.23      6.67 o 
   4  -9  15       10.45        7.31      4.52 o 
   5  -9  15       85.49       93.95      8.25 o 
   6  -9  15      233.42      206.51     11.79 o 
   7  -9  15       56.26       51.33      7.46 o 
   8  -9  15        0.15        6.73      4.76 o 
  -6  -8  15        0.24        3.40      6.37 o 
  -5  -8  15        0.89        1.58      5.29 o 
  -4  -8  15       54.82       61.49      7.02 o 
  -3  -8  15       20.82       17.11      4.81 o 
  -2  -8  15       12.79       14.24      7.12 o 
  -1  -8  15      156.80      142.45     14.06 o 
   0  -8  15      184.97      188.81     19.22 o 
   1  -8  15        5.78        7.34      3.95 o 
   2  -8  15        8.89        8.67      4.29 o 
   3  -8  15       10.08       14.81      4.98 o 
   4  -8  15       92.70      104.29      8.52 o 
   5  -8  15       11.21       12.19      4.87 o 
   6  -8  15       70.94       90.77      8.68 o 
   7  -8  15        3.30        4.45      8.89 o 
   8  -8  15        0.50        1.20      4.79 o 
   9  -8  15        3.13        1.51      8.26 o 
  -7  -7  15       24.96       23.45      8.89 o 
  -6  -7  15        5.07        4.60      5.80 o 
  -5  -7  15        0.82       -4.48      4.16 o 
  -4  -7  15       21.36       16.51      4.81 o 
  -3  -7  15      101.30       90.21      7.36 o 
  -2  -7  15        0.78       10.65      6.68 o 
  -1  -7  15      108.52      126.12     13.05 o 
   0  -7  15       12.25       14.81      4.45 o 
   1  -7  15        3.98        1.77      3.68 o 
   2  -7  15      369.86      396.64     13.57 o 
   3  -7  15      172.79      162.67      9.60 o 
   4  -7  15       25.19       27.86      5.66 o 
   5  -7  15       56.01       61.24      7.26 o 
   6  -7  15       11.32        7.77      4.85 o 
   7  -7  15        6.31       10.53     11.16 o 
   8  -7  15        0.35       -5.92      7.69 o 
   9  -7  15        1.79        2.84      8.19 o 
  -8  -6  15        0.56        3.78      7.19 o 
  -7  -6  15       11.17        6.93      6.81 o 
  -6  -6  15       18.90       30.07      7.69 o 
  -5  -6  15       15.40        9.54      5.99 o 
  -4  -6  15      104.58       94.83      9.96 o 
  -3  -6  15      564.63      564.98     15.47 o 
  -2  -6  15      128.46      129.09      7.84 o 
  -1  -6  15      122.29      137.47     13.05 o 
   0  -6  15        1.46        1.81      3.41 o 
   1  -6  15        0.45       -3.32      3.32 o 
   2  -6  15      224.55      218.16     10.08 o 
   3  -6  15      193.70      200.81     10.45 o 
   4  -6  15      243.77      266.48     13.77 o 
   5  -6  15      158.91      180.83     10.68 o 
   6  -6  15        1.92        5.65      4.57 o 
   7  -6  15        1.50       -2.38      8.32 o 
   8  -6  15        7.36       10.46      9.64 o 
   9  -6  15       22.12       43.30     13.05 o 
  -8  -5  15       29.23       31.83      9.08 o 
  -7  -5  15       15.09        7.44      6.30 o 
  -6  -5  15        1.05        2.27      4.79 o 
  -5  -5  15        0.01       -0.35      3.81 o 
  -4  -5  15       58.98       53.16      6.34 o 
  -3  -5  15        0.38        1.31      3.64 o 
  -2  -5  15      130.90      149.12     13.08 o 
  -1  -5  15        0.20        0.02      2.86 o 
   0  -5  15        0.91        0.63      5.36 o 
   1  -5  15       35.95       42.26      5.44 o 
   2  -5  15       38.11       48.33     10.24 o 
   3  -5  15      109.79      106.27      8.16 o 
   4  -5  15        6.66       10.12      5.33 o 
   5  -5  15       28.63       30.72      6.07 o 
   6  -5  15      109.61      119.62     10.24 o 
   7  -5  15        4.83        0.88      8.07 o 
   8  -5  15        9.11       19.60     10.65 o 
  -9  -4  15        2.26        1.39      5.92 o 
  -8  -4  15        2.66        1.26      5.99 o 
  -7  -4  15        1.60       14.43      6.68 o 
  -6  -4  15        4.64        5.39      4.27 o 
  -5  -4  15       30.36       19.07      4.87 o 
  -4  -4  15      178.53      173.21      9.36 o 
  -3  -4  15       16.82       13.03      4.28 o 
  -2  -4  15       52.81       55.67      5.54 o 
  -1  -4  15        0.02        7.72      3.14 o 
   0  -4  15      464.08      424.13     20.74 o 
   1  -4  15       44.12       39.89      5.37 o 
   2  -4  15       76.10       87.02      7.37 o 
   3  -4  15       41.99       43.15     10.31 o 
   4  -4  15       38.39       52.75     12.48 o 
   5  -4  15       63.83       73.99      7.77 o 
   6  -4  15       98.33       99.70      9.06 o 
   7  -4  15        9.93        4.60      8.57 o 
   8  -4  15        4.81       -9.45      6.30 o 
  -9  -3  15        1.04       -0.13      5.99 o 
  -8  -3  15        8.83       15.13      6.81 o 
  -7  -3  15       13.00        7.88      6.05 o 
  -6  -3  15       94.00       86.25     13.27 o 
  -5  -3  15       35.35       41.40      5.90 o 
  -4  -3  15       54.31       62.22      8.13 o 
  -3  -3  15       85.03       80.41      6.59 o 
  -2  -3  15        8.88       15.70      4.03 o 
  -1  -3  15       16.25       19.47      4.79 o 
   0  -3  15      415.04      398.51     11.26 o 
   1  -3  15      632.57      656.00     17.49 o 
   2  -3  15      200.85      184.87     14.65 o 
   3  -3  15        5.22        7.69      5.04 o 
   4  -3  15       40.28       52.19      7.85 o 
   5  -3  15       19.72       18.31      5.59 o 
   6  -3  15       35.50       55.15     11.72 o 
   7  -3  15       31.20       59.00     12.61 o 
   8  -3  15        8.33       30.70     11.85 o 
 -10  -2  15        0.35       -1.51      6.24 o 
  -9  -2  15       40.48       57.55     10.46 o 
  -8  -2  15        5.19        5.42      6.56 o 
  -7  -2  15       41.46       42.02      6.32 o 
  -6  -2  15       26.30       18.48      5.15 o 
  -5  -2  15      132.36      142.77      8.90 o 
  -4  -2  15        7.87        7.68      6.59 o 
  -3  -2  15       34.73       33.04     11.22 o 
  -2  -2  15       35.21       39.28      6.65 o 
  -1  -2  15       78.78       86.78      6.30 o 
   0  -2  15       67.13       72.41     11.98 o 
   1  -2  15       14.16       19.06      4.85 o 
   2  -2  15       34.32       22.69      5.38 o 
   3  -2  15       30.84       21.58      5.52 o 
   4  -2  15        2.32       -1.72      6.84 o 
   5  -2  15        6.52       11.44      5.50 o 
   6  -2  15       28.15       23.76      9.77 o 
   7  -2  15        0.63        9.14      8.70 o 
   8  -2  15        2.73        1.01      8.19 o 
 -10  -1  15       23.85       22.12      8.19 o 
  -9  -1  15       40.82       39.39      9.14 o 
  -8  -1  15       44.75       40.78      8.57 o 
  -7  -1  15        1.43        7.99      4.80 o 
  -6  -1  15        0.03        3.39      4.48 o 
  -5  -1  15      309.69      270.46     11.39 o 
  -4  -1  15      192.18      199.90      9.77 o 
  -3  -1  15      276.12      269.82     10.52 o 
  -2  -1  15        3.43        4.57      3.66 o 
  -1  -1  15      283.61      309.37     17.40 o 
   0  -1  15        0.38       -0.65      6.18 o 
   1  -1  15        5.25        5.05      3.91 o 
   2  -1  15      166.96      145.76      9.17 o 
   3  -1  15      230.91      240.28     11.73 o 
   4  -1  15       59.83       63.83     10.78 o 
   5  -1  15       22.62       21.43      8.82 o 
   6  -1  15        0.08       -1.26      7.50 o 
   7  -1  15        0.31       -3.47      7.82 o 
 -10   0  15        6.41       28.55      8.70 o 
  -9   0  15       33.25       33.78      9.20 o 
  -8   0  15       76.04       51.04     11.03 o 
  -7   0  15      259.08      251.14     12.13 o 
  -6   0  15      184.23      189.29     28.49 o 
  -5   0  15       14.74        4.48      7.75 o 
  -4   0  15        4.15       -6.05      6.37 o 
  -3   0  15        6.48       14.67      4.63 o 
  -2   0  15       47.93       32.09      7.15 o 
  -1   0  15      351.16      327.91     11.81 o 
   0   0  15       44.70       35.88      5.44 o 
   1   0  15      154.24      164.88      7.58 o 
   2   0  15       38.41       31.10      5.52 o 
   3   0  15        4.90        1.63      5.80 o 
   4   0  15       49.24       36.12      6.98 o 
   5   0  15       22.99       22.12      9.20 o 
   6   0  15       10.67        1.70      7.19 o 
   7   0  15        4.85        8.45      8.95 o 
 -11   1  15        8.88       22.69      9.01 o 
 -10   1  15        7.40        9.77      6.68 o 
  -9   1  15        6.60        0.63      6.05 o 
  -8   1  15       48.13       47.37      7.14 o 
  -7   1  15      303.02      281.05     12.56 o 
  -6   1  15      231.54      226.98     11.63 o 
  -5   1  15       58.48       55.94     13.17 o 
  -4   1  15      264.42      248.59     11.28 o 
  -3   1  15       96.18       98.38      8.05 o 
  -2   1  15       22.53        7.73      4.48 o 
  -1   1  15       15.94       20.54      5.12 o 
   0   1  15      130.36      122.38      8.50 o 
   1   1  15        5.89       11.23      3.77 o 
   2   1  15      590.41      579.16     14.11 o 
   3   1  15        0.09       -1.58      4.88 o 
   4   1  15       70.07       79.67     12.16 o 
   5   1  15        6.03        6.43      7.69 o 
   6   1  15        3.20        8.00      7.69 o 
 -11   2  15        2.42       13.55      8.26 o 
 -10   2  15        3.96       -2.46      5.55 o 
  -9   2  15       13.08       10.90      6.62 o 
  -8   2  15       14.13       10.15      6.56 o 
  -7   2  15        0.70        7.29      5.39 o 
  -6   2  15       50.28       42.01      6.94 o 
  -5   2  15      283.66      300.67     12.66 o 
  -4   2  15        0.03       -0.55      4.29 o 
  -3   2  15      198.96      197.94     10.56 o 
  -2   2  15       22.38       19.44      5.34 o 
  -1   2  15       60.21       55.21      6.99 o 
   0   2  15      122.91      126.21      9.04 o 
   1   2  15       12.93        9.74      4.79 o 
   2   2  15       14.87       21.93      8.51 o 
   3   2  15       79.05       72.80      6.35 o 
   4   2  15       29.36       32.78      9.90 o 
   5   2  15        4.40       -0.69      7.44 o 
   6   2  15        0.06       -7.94      7.50 o 
 -11   3  15        4.55        8.07      7.56 o 
 -10   3  15        1.14       10.08      7.31 o 
  -9   3  15        0.03        3.66      6.18 o 
  -8   3  15        1.21        0.63      5.48 o 
  -7   3  15      125.19      132.74     12.80 o 
  -6   3  15       36.38       51.67      7.37 o 
  -5   3  15       55.05       50.85      7.21 o 
  -4   3  15       10.33       12.43      5.44 o 
  -3   3  15        8.12       -0.44      4.67 o 
  -2   3  15        2.54       -1.79      4.82 o 
  -1   3  15      104.14      110.19      8.74 o 
   0   3  15      201.35      224.80     11.65 o 
   1   3  15       49.79       55.37      7.25 o 
   2   3  15        0.43        3.75      4.13 o 
   3   3  15       15.61       14.39      5.39 o 
   4   3  15       11.26       22.19      9.14 o 
   5   3  15        1.52        6.24      8.76 o 
 -11   4  15        0.01        3.15      6.74 o 
 -10   4  15        4.24        1.95      7.25 o 
  -9   4  15        7.26        9.83      6.87 o 
  -8   4  15      134.99      138.10     13.80 o 
  -7   4  15        0.00       -7.47      4.98 o 
  -6   4  15       35.86       36.87      8.64 o 
  -5   4  15       57.88       79.77     19.67 o 
  -4   4  15       28.12       29.91     11.03 o 
  -3   4  15      134.21      142.69     12.76 o 
  -2   4  15       65.05       64.18      8.02 o 
  -1   4  15        2.05       -1.13      5.10 o 
   0   4  15        1.09       -3.64      4.67 o 
   1   4  15       30.31       33.78      6.88 o 
   2   4  15        0.02       -8.13      5.42 o 
   3   4  15        8.27       12.23      7.12 o 
   4   4  15        5.65        2.65      6.68 o 
 -11   5  15        2.11        7.75      7.31 o 
 -10   5  15        0.50        9.96      7.19 o 
  -9   5  15        0.60       -2.96      5.92 o 
  -8   5  15        4.95        2.58      6.43 o 
  -7   5  15        7.89       16.96      7.63 o 
  -6   5  15        0.02       -2.21      5.36 o 
  -5   5  15      199.21      205.29     16.26 o 
  -4   5  15       62.75       74.06     11.41 o 
  -3   5  15       12.75        7.00      7.31 o 
  -2   5  15        1.69       -1.89      6.18 o 
  -1   5  15       78.48       77.46     10.97 o 
   0   5  15       36.30       43.74      9.45 o 
   1   5  15       51.35       60.32     10.40 o 
   2   5  15       15.74       30.44      8.64 o 
   3   5  15        6.51        1.95      6.30 o 
 -10   6  15        0.12       -7.94      5.29 o 
  -9   6  15        0.89       -0.06      6.81 o 
  -8   6  15        1.28        2.65      6.05 o 
  -7   6  15       62.22       37.50      9.77 o 
  -6   6  15        0.53       -3.91      5.48 o 
  -5   6  15       47.66       35.99      9.27 o 
  -4   6  15       16.57       10.72      7.88 o 
  -3   6  15        0.50       -2.84      5.80 o 
  -2   6  15       31.10       28.43      9.08 o 
  -1   6  15       55.33       47.34     10.78 o 
   0   6  15        8.74       -0.95      6.81 o 
   1   6  15       11.43       17.65      8.07 o 
   2   6  15       21.51       24.83      9.20 o 
 -10   7  15        0.31        5.86      7.19 o 
  -9   7  15        7.23        4.79      6.93 o 
  -8   7  15        3.30       15.95      8.51 o 
  -7   7  15        2.22        4.03      6.62 o 
  -6   7  15       23.26       27.86      8.82 o 
  -5   7  15       32.76       18.53      8.32 o 
  -4   7  15      217.99      229.30     17.71 o 
  -3   7  15        0.53       -7.94      5.29 o 
  -2   7  15       31.97       35.99      9.90 o 
  -1   7  15        4.85        3.59      7.25 o 
   0   7  15        3.49        7.88      8.00 o 
   1   7  15        1.71        3.03      7.56 o 
  -9   8  15        0.00        8.76      7.50 o 
  -8   8  15        6.72       12.42      8.13 o 
  -7   8  15       20.69       20.99      9.83 o 
  -6   8  15        5.73       -3.59      7.31 o 
  -5   8  15        2.14       -3.84      6.87 o 
  -4   8  15       45.92       38.26     10.46 o 
  -3   8  15        0.42        6.30      7.50 o 
  -2   8  15        2.03       -2.65      7.12 o 
  -1   8  15       26.02       29.62     10.08 o 
   0   8  15        6.53       -0.25      7.50 o 
  -8   9  15        9.19       -3.09      7.12 o 
  -7   9  15        3.89       21.24      8.70 o 
  -6   9  15       10.12       11.72      8.82 o 
  -5   9  15       39.84       37.19     10.65 o 
  -4   9  15        1.63       -4.29      6.24 o 
  -3   9  15        2.63        7.88      7.82 o 
  -2   9  15        5.78       11.41      9.33 o 
  -6  10  15       33.58       30.63     10.59 o 
  -5  10  15        5.33       17.27      9.83 o 
   0 -13  16       14.59       19.04      8.76 o 
   1 -13  16        0.02       -0.76      6.30 o 
   2 -13  16       10.86        1.76      7.44 o 
   3 -13  16       10.81        5.29      7.19 o 
   4 -13  16       47.31       65.80     12.35 o 
   5 -13  16        1.22        8.70      7.19 o 
  -2 -12  16        8.44       16.39      8.95 o 
  -1 -12  16       12.21        7.12      6.87 o 
   0 -12  16       24.64       23.19      9.14 o 
   1 -12  16       22.85       37.44      9.58 o 
   2 -12  16       65.59       79.67     11.98 o 
   3 -12  16        6.61        2.77      6.56 o 
   4 -12  16        3.24       -5.29      6.24 o 
   5 -12  16       11.60        2.90      6.93 o 
   6 -12  16        0.76        9.77      7.75 o 
   7 -12  16        6.35       -1.07      7.50 o 
  -2 -11  16       22.95       39.90     10.78 o 
  -1 -11  16        0.60        2.40      6.43 o 
   0 -11  16        0.03       -1.58      5.04 o 
   1 -11  16        0.40        3.03      4.23 o 
   2 -11  16       12.95        8.19      6.74 o 
   3 -11  16       48.73       54.84     10.02 o 
   4 -11  16        3.28        3.21      6.24 o 
   5 -11  16       23.26       21.56      8.57 o 
   6 -11  16        0.61       -3.78      6.62 o 
   7 -11  16       43.68       28.36     10.15 o 
  -3 -10  16       39.24       31.83      9.64 o 
  -2 -10  16       28.90       14.06      7.63 o 
  -1 -10  16       13.13       15.63      7.75 o 
   0 -10  16       12.67       18.47      7.82 o 
   1 -10  16       11.94       26.37      8.48 o 
   2 -10  16       10.68       15.94      5.10 o 
   3 -10  16       96.23       84.68      8.11 o 
   4 -10  16       28.40       29.45      7.47 o 
   5 -10  16       37.02       44.49     11.66 o 
   6 -10  16        0.04        3.72      4.41 o 
   7 -10  16        6.57       11.82      5.21 o 
   8 -10  16        4.27        6.89      5.03 o 
  -5  -9  16        0.04        5.67      6.11 o 
  -4  -9  16        6.79        7.06      7.37 o 
  -3  -9  16       22.33       25.46      8.76 o 
  -2  -9  16        3.15        2.46      6.24 o 
  -1  -9  16        1.97       -1.39      5.99 o 
   0  -9  16        9.19        8.07      6.81 o 
   1  -9  16       49.02       54.24     11.38 o 
   2  -9  16       24.43       16.60      8.26 o 
   3  -9  16        0.02       -0.44      3.97 o 
   4  -9  16       12.34        8.71      4.88 o 
   5  -9  16       76.62       82.43     15.69 o 
   6  -9  16       60.48       60.77      7.91 o 
   7  -9  16        3.33        6.61      5.39 o 
   8  -9  16        0.05       -1.19      7.88 o 
  -6  -8  16        0.49        2.27      6.30 o 
  -5  -8  16       15.15       10.97      7.00 o 
  -4  -8  16        2.18        0.98      4.26 o 
  -3  -8  16        8.74       17.40      7.82 o 
  -2  -8  16        1.82        5.23      7.06 o 
  -1  -8  16       27.74       12.42      7.50 o 
   0  -8  16        9.62        2.33      6.05 o 
   1  -8  16       39.39       36.38      5.74 o 
   2  -8  16       17.76       16.30      4.86 o 
   3  -8  16        5.70        5.55      4.45 o 
   4  -8  16      197.68      209.92     11.29 o 
   5  -8  16       49.41       45.32      7.04 o 
   6  -8  16       56.03       52.86      9.61 o 
   7  -8  16       41.29       45.42      7.33 o 
   8  -8  16        0.73       -2.02      8.45 o 
  -7  -7  16       32.71       49.60     10.40 o 
  -6  -7  16        2.23        6.24      6.05 o 
  -5  -7  16        0.39       -1.46      4.18 o 
  -4  -7  16        7.73        9.31      4.51 o 
  -3  -7  16       40.08       26.49      5.08 o 
  -2  -7  16       25.54       24.27      8.07 o 
  -1  -7  16       79.97       78.91     11.60 o 
   0  -7  16       13.67       24.64      7.75 o 
   1  -7  16      184.67      191.95      9.81 o 
   2  -7  16      317.80      336.38     12.82 o 
   3  -7  16      309.40      320.62     13.02 o 
   4  -7  16      191.68      201.46     15.13 o 
   5  -7  16        0.50       -0.59      4.46 o 
   6  -7  16       50.18       52.09      7.37 o 
   7  -7  16       53.34       42.31      7.49 o 
   8  -7  16        1.57        3.28      8.64 o 
  -8  -6  16        2.37        8.57      7.31 o 
  -7  -6  16        4.69        3.97      6.05 o 
  -6  -6  16        0.51       -1.01      5.36 o 
  -5  -6  16        9.04        9.51      4.62 o 
  -4  -6  16       38.56       43.83      6.07 o 
  -3  -6  16       40.37       34.51      6.90 o 
  -2  -6  16      113.27      120.01     13.30 o 
  -1  -6  16       83.89       96.62     11.91 o 
   0  -6  16        2.58        3.72      5.92 o 
   1  -6  16       17.82       26.82      5.28 o 
   2  -6  16      307.41      345.06     13.12 o 
   3  -6  16      213.74      204.96     19.60 o 
   4  -6  16       10.25       10.24      4.81 o 
   5  -6  16       64.75       59.15      7.31 o 
   6  -6  16       75.81       81.67      8.60 o 
   7  -6  16      122.73      132.99     16.45 o 
   8  -6  16        6.21        9.27      9.39 o 
  -8  -5  16       46.16       52.31     10.97 o 
  -7  -5  16        0.08       -1.76      5.61 o 
  -6  -5  16        0.25        1.49      4.15 o 
  -5  -5  16        1.83        1.30      4.07 o 
  -4  -5  16      168.85      164.45     11.76 o 
  -3  -5  16       52.92       53.35      9.71 o 
  -2  -5  16       17.58       23.51      8.41 o 
  -1  -5  16        0.06       -3.84      4.98 o 
   0  -5  16      239.42      283.57     17.90 o 
   1  -5  16      277.41      265.92     17.59 o 
   2  -5  16        7.22       -2.41      9.45 o 
   3  -5  16       10.23       12.31      5.12 o 
   4  -5  16       22.45       27.83     14.53 o 
   5  -5  16       31.69       31.45      6.50 o 
   6  -5  16       13.03        3.29      4.95 o 
   7  -5  16       35.66       26.79     11.03 o 
   8  -5  16        0.01        5.36      9.33 o 
  -9  -4  16        1.88        9.39      7.75 o 
  -8  -4  16       10.29       25.78      8.89 o 
  -7  -4  16       22.69        8.70      6.56 o 
  -6  -4  16        3.27       -2.10      3.91 o 
  -5  -4  16       41.40       33.55      5.83 o 
  -4  -4  16      264.37      298.67     11.84 o 
  -3  -4  16       37.39       38.25     10.46 o 
  -2  -4  16       24.56       17.29      4.27 o 
  -1  -4  16       19.20       29.75      8.38 o 
   0  -4  16       12.35        9.96      7.25 o 
   1  -4  16      159.62      159.84     14.12 o 
   2  -4  16       82.61       84.98      7.63 o 
   3  -4  16       58.44       61.29      6.95 o 
   4  -4  16      216.06      225.31     11.67 o 
   5  -4  16       16.78       22.89      6.07 o 
   6  -4  16       45.34       56.54     11.91 o 
   7  -4  16        2.34       -3.03      8.32 o 
   8  -4  16        0.60        1.58      7.94 o 
  -9  -3  16        0.49       -0.13      5.61 o 
  -8  -3  16       10.44       21.68      8.26 o 
  -7  -3  16        7.34        1.53      4.34 o 
  -6  -3  16       88.28       93.35      9.90 o 
  -5  -3  16       25.16       14.04      5.12 o 
  -4  -3  16        0.57        2.16      4.25 o 
  -3  -3  16        3.77        4.14      3.67 o 
  -2  -3  16       94.77       97.40      7.05 o 
  -1  -3  16        3.42        5.03      3.91 o 
   0  -3  16       12.58       15.25      7.37 o 
   1  -3  16        2.37        0.76      6.24 o 
   2  -3  16       47.53       56.24      6.77 o 
   3  -3  16      155.75      151.70     15.98 o 
   4  -3  16      220.67      213.42     11.83 o 
   5  -3  16        4.05        2.83      5.08 o 
   6  -3  16        2.86       -2.77      7.37 o 
   7  -3  16        1.25       -3.21      8.26 o 
 -10  -2  16       16.09       17.65      8.45 o 
  -9  -2  16        0.42       -2.58      6.18 o 
  -8  -2  16       13.42       22.06      7.63 o 
  -7  -2  16       11.14       15.21      6.40 o 
  -6  -2  16       22.83       27.16      9.04 o 
  -5  -2  16      173.81      171.38      9.96 o 
  -4  -2  16      121.31      103.28      9.39 o 
  -3  -2  16       28.35       32.27      5.22 o 
  -2  -2  16       72.36       72.75     15.22 o 
  -1  -2  16      334.71      339.07     11.55 o 
   0  -2  16       62.60       63.54      6.00 o 
   1  -2  16      168.09      158.02     14.31 o 
   2  -2  16        0.63        2.68      4.50 o 
   3  -2  16       76.68       90.01     15.79 o 
   4  -2  16       47.33       44.89      7.06 o 
   5  -2  16        0.41       -9.27      6.18 o 
   6  -2  16       10.28        9.64      8.13 o 
   7  -2  16        2.68        9.01      8.82 o 
 -10  -1  16        0.83        4.79      7.12 o 
  -9  -1  16        4.60        0.69      5.74 o 
  -8  -1  16        0.33       -6.33      4.22 o 
  -7  -1  16        1.33        3.74      4.59 o 
  -6  -1  16        5.52        2.60      5.17 o 
  -5  -1  16      342.33      348.13     13.21 o 
  -4  -1  16      421.14      404.27     13.77 o 
  -3  -1  16       32.44       39.87      8.35 o 
  -2  -1  16       74.35       78.89      6.87 o 
  -1  -1  16       62.80       58.64      6.17 o 
   0  -1  16        7.53       12.72      4.52 o 
   1  -1  16       90.82       73.81     11.79 o 
   2  -1  16       63.76       66.36      7.12 o 
   3  -1  16       14.00        3.88      5.12 o 
   4  -1  16       98.13       85.13      8.55 o 
   5  -1  16       41.49       37.94     10.78 o 
   6  -1  16        3.73       11.41      8.89 o 
   7  -1  16        2.06        2.90      8.64 o 
 -10   0  16        1.11       11.85      7.31 o 
  -9   0  16        8.02       12.42      7.25 o 
  -8   0  16       31.82       29.95      9.80 o 
  -7   0  16      175.03      166.73     10.39 o 
  -6   0  16       49.51       28.80      8.04 o 
  -5   0  16       40.81       37.32      6.14 o 
  -4   0  16      114.85      102.81      8.30 o 
  -3   0  16       93.67       99.22      8.01 o 
  -2   0  16      127.84      127.60      8.48 o 
  -1   0  16        6.24        8.93      4.47 o 
   0   0  16      232.41      225.22     11.82 o 
   1   0  16      135.19      132.33      8.66 o 
   2   0  16      127.61      134.23     13.14 o 
   3   0  16      408.62      413.91     15.23 o 
   4   0  16       33.63       48.97     10.40 o 
   5   0  16        0.18        3.53      7.31 o 
   6   0  16        5.55        2.65      8.26 o 
 -10   1  16        3.78        2.52      6.49 o 
  -9   1  16        0.77       -0.19      5.55 o 
  -8   1  16        0.81        3.71      5.08 o 
  -7   1  16       31.10       30.96      6.77 o 
  -6   1  16        0.25        4.02      5.09 o 
  -5   1  16        0.60       -2.40      4.30 o 
  -4   1  16        0.01        0.70      4.37 o 
  -3   1  16     1108.28     1053.87     22.50 o 
  -2   1  16        6.32        3.08      4.22 o 
  -1   1  16      154.30      142.17      9.33 o 
   0   1  16        0.11        0.50      4.51 o 
   1   1  16      197.84      172.74      9.74 o 
   2   1  16       24.64       40.62      6.47 o 
   3   1  16       11.35        8.44      5.49 o 
   4   1  16       34.33       30.95      9.39 o 
   5   1  16        0.87       -1.83      7.06 o 
   6   1  16        7.01       17.21      9.71 o 
 -10   2  16        0.08       -0.69      5.92 o 
  -9   2  16       52.24       40.21      9.64 o 
  -8   2  16       10.40       19.46      6.56 o 
  -7   2  16        3.27        4.17      4.98 o 
  -6   2  16      292.71      292.54     20.04 o 
  -5   2  16       16.14       16.31      6.78 o 
  -4   2  16      177.60      183.65     12.51 o 
  -3   2  16       46.29       42.13      6.98 o 
  -2   2  16       85.93       99.55      8.73 o 
  -1   2  16        0.02       -1.89      4.57 o 
   0   2  16        7.59       10.05      5.21 o 
   1   2  16       16.69       11.32      5.28 o 
   2   2  16      102.00      107.05      7.15 o 
   3   2  16      119.78      119.63     13.55 o 
   4   2  16       44.61       42.86     10.72 o 
   5   2  16        9.64        5.55      8.07 o 
 -10   3  16        0.62       -6.74      6.05 o 
  -9   3  16        0.40       -0.13      5.74 o 
  -8   3  16       71.79       62.46     10.27 o 
  -7   3  16       28.13       41.75      7.47 o 
  -6   3  16      111.91      100.52      9.29 o 
  -5   3  16       61.87       64.63      9.71 o 
  -4   3  16       91.96       87.20     17.21 o 
  -3   3  16      109.35      130.00     13.43 o 
  -2   3  16       18.83       11.45      5.56 o 
  -1   3  16       78.50       74.30      8.22 o 
   0   3  16       59.65       67.43      7.92 o 
   1   3  16      213.41      211.31     11.82 o 
   2   3  16        5.32       11.98     11.00 o 
   3   3  16        0.99        6.18      7.31 o 
   4   3  16        0.15       12.73      8.57 o 
 -10   4  16        2.84       10.78      7.88 o 
  -9   4  16        0.06        1.39      6.24 o 
  -8   4  16        7.73        0.76      5.86 o 
  -7   4  16       11.36        5.42      5.99 o 
  -6   4  16      334.93      295.17     18.09 o 
  -5   4  16      117.64      138.71     30.25 o 
  -4   4  16      111.82      114.68      9.87 o 
  -3   4  16      133.84      136.90     10.27 o 
  -2   4  16       94.59      103.37     15.44 o 
  -1   4  16      300.40      273.89     15.60 o 
   0   4  16      233.31      253.52     13.04 o 
   1   4  16       23.35       26.53      7.03 o 
   2   4  16        6.38        7.69      7.37 o 
   3   4  16        0.04       -9.45      6.30 o 
 -10   5  16        0.04       11.79      7.88 o 
  -9   5  16        0.07       -0.44      5.80 o 
  -8   5  16       13.86        7.50      6.81 o 
  -7   5  16       16.36       18.78      8.26 o 
  -6   5  16        0.00        7.69      6.62 o 
  -5   5  16        1.48       -7.37      5.67 o 
  -4   5  16       75.61       89.06     12.35 o 
  -3   5  16       12.63       14.69      7.94 o 
  -2   5  16       80.21       67.50     11.03 o 
  -1   5  16       19.29       17.90      8.45 o 
   0   5  16        0.32        8.32      7.00 o 
   1   5  16       24.91       31.07      9.33 o 
   2   5  16       32.68       19.60      8.95 o 
   3   5  16       19.51       23.45      8.95 o 
 -10   6  16       25.72       26.03      8.95 o 
  -9   6  16        0.33       11.47      7.31 o 
  -8   6  16        4.86        3.28      6.56 o 
  -7   6  16        5.38        0.69      7.25 o 
  -6   6  16       99.52      113.52     13.43 o 
  -5   6  16        1.29       -0.95      6.24 o 
  -4   6  16       25.07       26.16      8.82 o 
  -3   6  16       98.30       75.19     11.79 o 
  -2   6  16       97.98       85.97     12.16 o 
  -1   6  16        5.98        6.68      7.31 o 
   0   6  16       16.66       14.12      8.76 o 
   1   6  16        1.03       -1.64      7.37 o 
   2   6  16        1.15        9.71      8.38 o 
  -9   7  16        9.95       -0.50      7.12 o 
  -8   7  16        1.86       12.48      7.63 o 
  -7   7  16       64.71       78.09     12.42 o 
  -6   7  16      148.35      139.49     15.25 o 
  -5   7  16       35.84       52.57     10.90 o 
  -4   7  16        9.43       21.12      8.57 o 
  -3   7  16       12.31        8.82      7.75 o 
  -2   7  16       49.34       57.61     11.91 o 
  -1   7  16       14.94       14.31      8.64 o 
   0   7  16        2.86       -1.26      6.68 o 
  -9   8  16        0.86        4.98      8.19 o 
  -8   8  16        9.40       22.06      9.33 o 
  -7   8  16       26.41       37.75     10.78 o 
  -6   8  16        0.98       -5.42      6.81 o 
  -5   8  16       57.33       58.68     12.54 o 
  -4   8  16        0.00        7.25      7.88 o 
  -3   8  16        4.17       19.92      8.95 o 
  -2   8  16        9.32       -0.82      7.56 o 
  -1   8  16       11.93       16.51      9.27 o 
  -7   9  16        0.64       16.20      9.08 o 
  -6   9  16        4.78        8.38      7.94 o 
  -5   9  16       33.65       13.55      8.76 o 
  -4   9  16        0.72       -8.38      6.87 o 
  -3   9  16       43.82       63.53     12.16 o 
   1 -13  17        0.14        9.27      7.50 o 
   2 -13  17       30.07       37.31     10.53 o 
   3 -13  17        3.02       -6.56      6.37 o 
   4 -13  17        9.05        4.29      7.75 o 
  -1 -12  17        3.76       12.98      8.38 o 
   0 -12  17        1.71       14.94      8.51 o 
   1 -12  17        1.60        6.43      6.81 o 
   2 -12  17        4.45        5.78      4.67 o 
   3 -12  17       33.49       41.10     10.02 o 
   4 -12  17        3.08        9.83      7.37 o 
   5 -12  17       11.70        1.39      7.56 o 
   6 -12  17       13.39       15.95      9.27 o 
  -3 -11  17        8.68        1.32      8.19 o 
  -2 -11  17       15.78       43.87     11.03 o 
  -1 -11  17        0.78        7.12      7.44 o 
   0 -11  17        0.13        8.19      7.25 o 
   1 -11  17        5.04       10.34      7.50 o 
   2 -11  17        5.69        7.11      5.23 o 
   3 -11  17       44.56       54.24      7.33 o 
   4 -11  17        7.18        9.44      4.93 o 
   5 -11  17       66.18       46.29      7.42 o 
   6 -11  17        4.25        6.71      5.30 o 
  -3 -10  17        1.52       -4.73      6.87 o 
  -2 -10  17       14.09        6.62      7.69 o 
  -1 -10  17       18.69       19.92      8.89 o 
   0 -10  17        3.72        4.92      7.25 o 
   1 -10  17       17.70       20.36      8.26 o 
   2 -10  17        1.80        7.56      4.52 o 
   3 -10  17        0.70        1.73      4.09 o 
   4 -10  17       29.13       33.00      6.26 o 
   5 -10  17       13.84       17.27     11.41 o 
   6 -10  17        8.85       14.08      5.63 o 
   7 -10  17       24.85        8.40      9.86 o 
  -4  -9  17        3.21        1.26      7.25 o 
  -3  -9  17       72.76       80.05     12.54 o 
  -2  -9  17        2.54        0.19      6.18 o 
  -1  -9  17        4.28        4.66      6.43 o 
   0  -9  17      129.41      136.77     14.62 o 
   1  -9  17       51.62       51.18     10.46 o 
   2  -9  17       48.88       51.55      6.93 o 
   3  -9  17       23.01       25.07      5.70 o 
   4  -9  17      215.42      198.16     11.63 o 
   5  -9  17       22.39       26.06      6.12 o 
   6  -9  17       14.77       15.80      7.50 o 
   7  -9  17        0.60        4.11      6.56 o 
  -6  -8  17        0.99        5.17      6.87 o 
  -5  -8  17        0.12        4.92      5.80 o
[truncated: 58,402 more chars]
